# Supplementary material for: Construction and validation of a Bovine Innate Immune Microarray
Source: BMC Genomics. 2005 Sep 22;6:135. doi: 10.1186/1471-2164-6-135 (PMC1261263; doi:10.1186/1471-2164-6-135)
Supplement: Additional File 1 — Defined Gene. This file lists the details of the bovine and ovine candidate genes and controls selected for inclusion on the Bovine Innate Immune Microarray. The list includes Genbank accession numbers and BlastN results for each sequence. [file 1471-2164-6-135-S1.xls]

## Sheet: Additional File 1
Defined Candidate Genes and Controls from Selected Libraries
Clone ID	Clone Accession	Blast Database	Blast Accession	Blast Description	Gene Symbol	Blast Score	Blast E-Value
Bovine
18S_rRNA	BI847587	nr	AY779625	Bos taurus 18S ribosomal RNA gene, complete sequence	18S_rRNA	850	0
CCL024077	BF707271	hs.fna	NM_000014	Homo sapiens alpha-2-macroglobulin (A2M), mRNA	A2M	246	2e-64
CCL024896	BF775493	hs.fna	NM_000927	Homo sapiens ATP-binding cassette, sub-family B (MDR/TAP), member 1 (ABCB1), mRNA	ABCB1	472	1e-132
CCL024925	BM253827	hs.fna	NM_001090	Homo sapiens ATP-binding cassette, sub-family F (GCN20), member 1 (ABCF1), mRNA	ABCF1	789	0
CCL024648	BF074343	hs.fna	NM_005157	Homo sapiens v-abl Abelson murine leukemia viral oncogene homolog 1 (ABL1), transcript variant a, mRNA	ABL1	708	0
CCL023792	BI682390	hs.fna	NM_007314	Homo sapiens v-abl Abelson murine leukemia viral oncogene homolog 2 (arg, Abelson-related gene) (ABL2), transcript variant b, mRNA	ABL2	347	6e-95
CCL023982	BI683069	hs.fna	NM_000018	Homo sapiens acyl-Coenzyme A dehydrogenase, very long chain (ACADVL), nuclear gene encoding mitochondrial protein, mRNA	ACADVL	456	1e-127
CCL024102	AW312050	hs.fna	NM_007292	Homo sapiens acyl-Coenzyme A oxidase 1, palmitoyl (ACOX1), transcript variant 2, mRNA	ACOX1	297	7e-80
CCL024696	BI847844	hs.fna	NM_001100	Homo sapiens actin, alpha 1, skeletal muscle (ACTA1), mRNA	ACTA1	860	0
CCL024506	BI682784	hs.fna	NM_001613	Homo sapiens actin, alpha 2, smooth muscle, aorta (ACTA2), mRNA	ACTA2	716	0
CCL024660	BF075097	hs.fna	NM_001101	Homo sapiens actin, beta (ACTB), mRNA	ACTB	678	0
CCL024345	AW435596	hs.fna	NM_001105	Homo sapiens activin A receptor, type I (ACVR1), mRNA	ACVR1	565	1e-160
CCL025119	BE750473	hs.fna	NM_001106	Homo sapiens activin A receptor, type IIB (ACVR2B), mRNA	ACVR2B	739	0
CCL024589	BE752601	hs.fna	NM_000020	Homo sapiens activin A receptor type II-like 1 (ACVRL1), mRNA	ACVRL1	702	0
CCL024179	AW336000	hs.fna	NM_001110	Homo sapiens a disintegrin and metalloproteinase domain 10 (ADAM10), mRNA	ADAM10	674	0
CCL024179	AW336000	hs.fna	NM_001110	Homo sapiens a disintegrin and metalloproteinase domain 10 (ADAM10), mRNA	ADAM10	674	0
CCL024598	BE752490	hs.fna	NM_021832	Homo sapiens a disintegrin and metalloproteinase domain 17 (tumor necrosis factor, alpha, converting enzyme) (ADAM17), transcript variant 2, mRNA	ADAM17	575	1e-163
CCL024194	BE666761	hs.fna	NM_033274	Homo sapiens a disintegrin and metalloproteinase domain 19 (meltrin beta) (ADAM19), transcript variant 2, mRNA	ADAM19	581	1e-165
CCL024182	BM253520	hs.fna	NM_005099	Homo sapiens a disintegrin-like and metalloprotease (reprolysin type) with thrombospondin type 1 motif, 4 (ADAMTS4), mRNA	ADAMTS4	716	0
CCL024224	BE723571	hs.fna	NM_001122	Homo sapiens adipose differentiation-related protein (ADFP), mRNA	ADFP	77.8	1e-13
CCL023964	AW445384	hs.fna	NM_000674	Homo sapiens adenosine A1 receptor (ADORA1), mRNA	ADORA1	363	1e-100
CCL023976	AW660289	hs.fna	NM_000674	Homo sapiens adenosine A1 receptor (ADORA1), mRNA	ADORA1	690	0
CCL024036	BF076605	hs.fna	NM_000676	Homo sapiens adenosine A2b receptor (ADORA2B), mRNA	ADORA2B	113	3e-24
CCL024780	AW479296	hs.fna	NM_001618	Homo sapiens ADP-ribosyltransferase (NAD+; poly (ADP-ribose) polymerase) (ADPRT), mRNA	ADPRT	579	1e-164
CCL024558	AW356084	hs.fna	NM_005484	Homo sapiens ADP-ribosyltransferase (NAD+; poly(ADP-ribose) polymerase)-like 2 (ADPRTL2), mRNA	ADPRTL2	513	1e-145
CCL025006	AW425684	hs.fna	NM_001134	Homo sapiens alpha-fetoprotein (AFP), mRNA	AFP	351	4e-96
CCL024811	BF602257	hs.fna	NM_001136	Homo sapiens advanced glycosylation end product-specific receptor (AGER), transcript variant 1, mRNA	AGER	285	3e-76
CCL024447	AW669715	hs.fna	NM_031850	Homo sapiens angiotensin II receptor, type 1 (AGTR1), transcript variant 4, mRNA	AGTR1	753	0
CCL023768	AW335883	hs.fna	NM_000687	Homo sapiens S-adenosylhomocysteine hydrolase (AHCY), mRNA	AHCY	99.6	2e-20
CCL023963	AW486427	hs.fna	NM_000687	Homo sapiens S-adenosylhomocysteine hydrolase (AHCY), mRNA	AHCY	176	2e-43
CCL024448	AW652741	hs.fna	NM_001623	Homo sapiens allograft inflammatory factor 1 (AIF1), transcript variant 3, mRNA	AIF1	519	1e-146
CCL024431	AW656779	hs.fna	NM_005163	Homo sapiens v-akt murine thymoma viral oncogene homolog 1 (AKT1), mRNA	AKT1	704	0
CCL023846	BE722400	hs.fna	NM_000477	Homo sapiens albumin (ALB), mRNA	ALB	404	1e-112
CCL024107	BM257934	hs.fna	NM_005165	Homo sapiens aldolase C, fructose-bisphosphate (ALDOC), mRNA	ALDOC	807	0
CCL023818	BF599910	hs.fna	NM_000698	Homo sapiens arachidonate 5-lipoxygenase (ALOX5), mRNA	ALOX5	615	1e-175
CCL023965	AW487562	hs.fna	NM_016237	Homo sapiens anaphase promoting complex subunit 5 (ANAPC5), mRNA	ANAPC5	595	1e-169
CCL023699	BF072869	hs.fna	NM_001145	Homo sapiens angiogenin, ribonuclease, RNase A family, 5 (ANG), mRNA	ANG	200	2e-50
CCL024639	BF072869	hs.fna	NM_001145	Homo sapiens angiogenin, ribonuclease, RNase A family, 5 (ANG), mRNA	ANG	200	2e-50
CCL025096	BE684361	hs.fna	NM_001147	Homo sapiens angiopoietin 2 (ANGPT2), mRNA	ANGPT2	147	2e-34
CCL024131	BE668655	hs.fna	NM_016376	Homo sapiens ankyrin repeat and FYVE domain containing 1 (ANKFY1), transcript variant 1, mRNA	ANKFY1	396	1e-109
CCL025040	BE667137	hs.fna	NM_001150	Homo sapiens alanyl (membrane) aminopeptidase (aminopeptidase N, aminopeptidase M, microsomal aminopeptidase, CD13, p150) (ANPEP), mRNA	ANPEP	357	1e-97
CCL024870	BF706671	hs.fna	NM_000700	Homo sapiens annexin A1 (ANXA1), mRNA	ANXA1	442	1e-123
CCL024825	BF604919	hs.fna	NM_004306	Homo sapiens annexin A13 (ANXA13), mRNA	ANXA13	484	1e-136
CCL024003	AW425547	hs.fna	NM_001156	Homo sapiens annexin A7 (ANXA7), transcript variant 1, mRNA	ANXA7	248	6e-65
CCL023990	BI681196	hs.fna	NM_004068	Homo sapiens adaptor-related protein complex 2, mu 1 subunit (AP2M1), mRNA	AP2M1	539	1e-152
CCL025020	BE663934	hs.fna	NM_181868	Homo sapiens apoptotic protease activating factor (APAF1), transcript variant 4, mRNA	APAF1	692	0
CCL023991	BI681093	hs.fna	NM_005503	Homo sapiens amyloid beta (A4) precursor protein-binding, family A, member 2 (X11-like) (APBA2), mRNA	APBA2	805	0
CCL024601	BE756741	hs.fna	NM_000038	Homo sapiens adenomatosis polyposis coli (APC), mRNA	APC	773	0
CCL025055	BE665178	hs.fna	NM_001641	Homo sapiens APEX nuclease (multifunctional DNA repair enzyme) 1 (APEX1), transcript variant 1, mRNA	APEX1	537	1e-152
CCL023830	BM253633	hs.fna	NM_016022	Homo sapiens likely ortholog of C. elegans anterior pharynx defective 1A (APH-1A), mRNA	APH-1A	426	1e-118
CCL023830	BM253633	hs.fna	NM_016022	Homo sapiens likely ortholog of C. elegans anterior pharynx defective 1A (APH-1A), mRNA	APH-1A	426	1e-118
CCL024537	BI683295	hs.fna	NM_001654	Homo sapiens v-raf murine sarcoma 3611 viral oncogene homolog 1 (ARAF1), mRNA	ARAF1	844	0
CCL024328	AW353918	hs.fna	NM_001658	Homo sapiens ADP-ribosylation factor 1 (ARF1), mRNA	ARF1	422	1e-117
CCL024871	BF706683	hs.fna	NM_001659	Homo sapiens ADP-ribosylation factor 3 (ARF3), mRNA	ARF3	720	0
CCL025105	BE724112	hs.fna	NM_001660	Homo sapiens ADP-ribosylation factor 4 (ARF4), mRNA	ARF4	821	0
CCL023787	AW657244	hs.fna	NM_001662	Homo sapiens ADP-ribosylation factor 5 (ARF5), mRNA	ARF5	704	0
CCL024389	AW447791	hs.fna	NM_001663	Homo sapiens ADP-ribosylation factor 6 (ARF6), mRNA	ARF6	821	0
CCL025019	BE237542	hs.fna	NM_004308	Homo sapiens Rho GTPase activating protein 1 (ARHGAP1), mRNA	ARHGAP1	406	1e-112
CCL024593	BE753799	hs.fna	NM_004309	Homo sapiens Rho GDP dissociation inhibitor (GDI) alpha (ARHGDIA), mRNA	ARHGDIA	603	1e-171
CCL025015	BE237407	hs.fna	NM_001175	Homo sapiens Rho GDP dissociation inhibitor (GDI) beta (ARHGDIB), mRNA	ARHGDIB	557	1e-158
CCL024333	AW352840	hs.fna	NM_001176	Homo sapiens Rho GDP dissociation inhibitor (GDI) gamma (ARHGDIG), mRNA	ARHGDIG	283	7e-76
CCL023735	BE685514	hs.fna	NM_002892	Homo sapiens AT rich interactive domain 4A (RBP1-like) (ARID4A), transcript variant 1, mRNA	ARID4A	264	8e-70
CCL025094	BE685514	hs.fna	NM_002892	Homo sapiens AT rich interactive domain 4A (RBP1-like) (ARID4A), transcript variant 1, mRNA	ARID4A	264	8e-70
CCL024413	AW653188	hs.fna	NM_004311	Homo sapiens ADP-ribosylation factor-like 3 (ARL3), mRNA	ARL3	888	0
CCL024361	AW658493	hs.fna	NM_212460	Homo sapiens ADP-ribosylation factor-like 4A (ARL4A), transcript variant 2, mRNA	ARL4A	833	0
CCL024485	BI541272	hs.fna	NM_005737	Homo sapiens ADP-ribosylation factor-like 7 (ARL7), mRNA	ARL7	769	0
CCL024026	BE757509	hs.fna	NM_004315	Homo sapiens N-acylsphingosine amidohydrolase (acid ceramidase) 1 (ASAH1), transcript variant 2, mRNA	ASAH1	174	9e-43
CCL025062	BE668295	hs.fna	NM_001674	Homo sapiens activating transcription factor 3 (ATF3), mRNA	ATF3	743	0
CCL024074	BF651263	hs.fna	NM_170665	Homo sapiens ATPase, Ca++ transporting, cardiac muscle, slow twitch 2 (ATP2A2), transcript variant 1, mRNA	ATP2A2	722	0
CCL024080	BF652469	hs.fna	NM_001686	Homo sapiens ATP synthase, H+ transporting, mitochondrial F1 complex, beta polypeptide (ATP5B), mRNA	ATP5B	652	0
CCL024069	BF601869	hs.fna	NM_001694	Homo sapiens ATPase, H+ transporting, lysosomal 16kDa, V0 subunit c (ATP6V0C), mRNA	ATP6V0C	454	1e-127
CCL024091	BM254041	hs.fna	NM_213620	Homo sapiens ATPase, H+ transporting, lysosomal 50/57kDa, V1 subunit H (ATP6V1H), transcript variant 3, mRNA	ATP6V1H	537	1e-152
CCL023670	AW654616	hs.fna	NM_001184	Homo sapiens ataxia telangiectasia and Rad3 related (ATR), mRNA	ATR	698	0
CCL024422	AW654616	hs.fna	NM_001184	Homo sapiens ataxia telangiectasia and Rad3 related (ATR), mRNA	ATR	698	0
CCL023822	BF655389	hs.fna	NM_015570	Homo sapiens autism susceptibility candidate 2 (AUTS2), mRNA	AUTS2	327	7e-89
CCL023822	BF655389	hs.fna	NM_015570	Homo sapiens autism susceptibility candidate 2 (AUTS2), mRNA	AUTS2	327	7e-89
CCL023736	BE722178	hs.fna	NM_021913	Homo sapiens AXL receptor tyrosine kinase (AXL), transcript variant 1, mRNA	AXL	603	1e-171
CCL024492	BI542085	hs.fna	NM_004048	Homo sapiens beta-2-microglobulin (B2M), mRNA	B2M	137	2e-31
CCL025058	BE682916	hs.fna	NM_003782	Homo sapiens UDP-Gal:betaGlcNAc beta 1,3-galactosyltransferase, polypeptide 4 (B3GALT4), mRNA	B3GALT4	216	3e-55
CCL024018	BE809142	hs.fna	NM_181866	Homo sapiens brain acyl-CoA hydrolase (BACH), transcript variant hBACHd, mRNA	BACH	735	0
CCL024891	BF776029	hs.fna	NM_004322	Homo sapiens BCL2-antagonist of cell death (BAD), transcript variant 1, mRNA	BAD	168	5e-41
CCL025035	BE667243	hs.fna	NM_004874	Homo sapiens BCL2-associated athanogene 4 (BAG4), mRNA	BAG4	345	4e-94
CCL024464	AW653910	hs.fna	NM_001188	Homo sapiens BCL2-antagonist/killer 1 (BAK1), mRNA	BAK1	287	8e-77
CCL024691	BI775430	hs.fna	NM_001188	Homo sapiens BCL2-antagonist/killer 1 (BAK1), mRNA	BAK1	375	1e-103
CCL024716	BI898502	hs.fna	NM_004640	Homo sapiens HLA-B associated transcript 1 (BAT1), transcript variant 1, mRNA	BAT1	408	1e-113
CCL024564	BE721623	hs.fna	NM_004638	Homo sapiens HLA-B associated transcript 2 (BAT2), transcript variant 2, mRNA	BAT2	749	0
CCL024924	BM107291	hs.fna	NM_080703	Homo sapiens HLA-B associated transcript 3 (BAT3), transcript variant 3, mRNA	BAT3	850	0
CCL024956	BM257171	hs.fna	NM_025256	Homo sapiens HLA-B associated transcript 8 (BAT8), transcript variant NG36/G9a-SPI, mRNA	BAT8	710	0
CCL023804	BE808543	hs.fna	NM_006399	Homo sapiens basic leucine zipper transcription factor, ATF-like (BATF), mRNA	BATF	452	1e-126
CCL024682	BF076579	hs.fna	NM_138761	Homo sapiens BCL2-associated X protein (BAX), transcript variant alpha, mRNA	BAX	864	0
CCL025002	AW359079	hs.fna	NM_014417	Homo sapiens BCL2 binding component 3 (BBC3), mRNA	BBC3	252	3e-66
CCL025103	BE685359	hs.fna	NM_003921	Homo sapiens B-cell CLL/lymphoma 10 (BCL10), mRNA	BCL10	103	3e-21
CCL025126	BE749767	hs.fna	NM_000633	Homo sapiens B-cell CLL/lymphoma 2 (BCL2), nuclear gene encoding mitochondrial protein, transcript variant alpha, mRNA	BCL2	509	1e-143
CCL024599	BE752515	hs.fna	NM_004049	Homo sapiens BCL2-related protein A1 (BCL2A1), mRNA	BCL2A1	200	2e-50
CCL024543	AW326901	hs.fna	NM_004050	Homo sapiens BCL2-like 2 (BCL2L2), mRNA	BCL2L2	595	1e-169
CCL024324	AW358733	hs.fna	NM_001706	Homo sapiens B-cell CLL/lymphoma 6 (zinc finger protein 51) (BCL6), transcript variant 1, mRNA	BCL6	404	1e-112
CCL024520	BI681365	hs.fna	NM_021574	Homo sapiens breakpoint cluster region (BCR), transcript variant 2, mRNA	BCR	628	1e-179
CCL025131	BI535757	hs.fna	NM_001710	Homo sapiens B-factor, properdin (BF), mRNA	BF	359	3e-98
CCL023704	BF654068	hs.fna	NM_182962	Homo sapiens baculoviral IAP repeat-containing 3 (BIRC3), transcript variant 2, mRNA	BIRC3	541	1e-153
CCL024086	BF654068	hs.fna	NM_182962	Homo sapiens baculoviral IAP repeat-containing 3 (BIRC3), transcript variant 2, mRNA	BIRC3	541	1e-153
CCL024852	BF654068	hs.fna	NM_182962	Homo sapiens baculoviral IAP repeat-containing 3 (BIRC3), transcript variant 2, mRNA	BIRC3	541	1e-153
CCL024566	BE751566	hs.fna	NM_001168	Homo sapiens baculoviral IAP repeat-containing 5 (survivin) (BIRC5), mRNA	BIRC5	60	2E-8
CCL024052	BM031877	hs.fna	NM_016252	Homo sapiens baculoviral IAP repeat-containing 6 (apollon) (BIRC6), mRNA	BIRC6	720	0
CCL024465	AW653917	hs.fna	NM_032966	Homo sapiens Burkitt lymphoma receptor 1, GTP binding protein (chemokine (C-X-C motif) receptor 5) (BLR1), transcript variant 2, mRNA	BLR1	513	1e-145
CCL024474	BI540027	hs.fna	NM_032966	Homo sapiens Burkitt lymphoma receptor 1, GTP binding protein (chemokine (C-X-C motif) receptor 5) (BLR1), transcript variant 2, mRNA	BLR1	533	1e-151
CCL024219	AW426242	hs.fna	NM_130851	Homo sapiens bone morphogenetic protein 4 (BMP4), transcript variant 3, mRNA	BMP4	704	0
CCL024367	AW658280	hs.fna	NM_130850	Homo sapiens bone morphogenetic protein 4 (BMP4), transcript variant 2, mRNA	BMP4	876	0
CCL024568	BE721804	hs.fna	NM_001719	Homo sapiens bone morphogenetic protein 7 (osteogenic protein 1) (BMP7), mRNA	BMP7	789	0
CCL024493	BI680696	hs.fna	NM_001203	Homo sapiens bone morphogenetic protein receptor, type IB (BMPR1B), mRNA	BMPR1B	718	0
CCL024595	BE754819	hs.fna	NM_001204	Homo sapiens bone morphogenetic protein receptor, type II (serine/threonine kinase) (BMPR2), transcript variant 1, mRNA	BMPR2	716	0
CCL024415	AW654452	hs.fna	NM_203281	Homo sapiens BMX non-receptor tyrosine kinase (BMX), mRNA	BMX	369	1e-101
CCL024175	BM287731	nr	AJ567991	Bos taurus BNBD10 gene for neutrophil beta-defensin 10, exon 2	BNBD10	452	1e-124
CCL024184	BM287761	nr	AJ567991.1	Bos taurus BNBD10 gene for neutrophil beta-defensin 10, exon 2	BNBD10	218	6e-54
CCL024812	BF602627	nr	CAD99423	neutrophil beta-defensin 11 [Bos taurus]	BNBD11	100	2e-20
CCL024170	AW353625	nr	NM_174775	Bos taurus neutrophil beta-defensin 4 (BNBD-4), mRNA	BNBD-4	583	1e-164
CCL024188	BM288250	nr	AJ567365	Bos taurus partial bnbd7 gene for bovine neutrophil beta-defensin 7, exon 2	BNBD-7	196	8e-48
CCL023720	BM255715	hs.fna	NM_004052	Homo sapiens BCL2/adenovirus E1B 19kDa interacting protein 3 (BNIP3), nuclear gene encoding mitochondrial protein, mRNA	BNIP3	303	1e-81
CCL024953	BM255715	hs.fna	NM_004052	Homo sapiens BCL2/adenovirus E1B 19kDa interacting protein 3 (BNIP3), nuclear gene encoding mitochondrial protein, mRNA	BNIP3	303	1e-81
CCL023901	CF767771	nr	Y18308	Bos taurus mRNA for MHC class II antigen, DRB3*1102 allele	BoLA-DRB3	1211	0
CCL025086	BE682520	hs.fna	NM_004333	Homo sapiens v-raf murine sarcoma viral oncogene homolog B1 (BRAF), mRNA	BRAF	642	0
CCL025152	BI537972	hs.fna	NM_007306	Homo sapiens breast cancer 1, early onset (BRCA1), transcript variant BRCA1-exon4, mRNA	BRCA1	234	9e-61
CCL024368	AW658306	hs.fna	NM_005104	Homo sapiens bromodomain containing 2 (BRD2), mRNA	BRD2	763	0
CCL024475	BI540034	hs.fna	NM_198589	Homo sapiens basigin (OK blood group) (BSG), transcript variant 2, mRNA	BSG	65.9	6e-10
CCL023878	CF765603	hs.fna	NM_198589	Homo sapiens basigin (OK blood group) (BSG), transcript variant 2, mRNA	BSG	165	1e-39
CCL023962	AW431915	hs.fna	NM_001731	Homo sapiens B-cell translocation gene 1, anti-proliferative (BTG1), mRNA	BTG1	478	1e-134
CCL023893	CF768019	hs.fna	NM_006763	Homo sapiens BTG family, member 2 (BTG2), mRNA	BTG2	170	1e-41
CCL024796	BF599436	hs.fna	NM_000061	Homo sapiens Bruton agammaglobulinemia tyrosine kinase (BTK), mRNA	BTK	813	0
CCL023983	BI774554	hs.fna	NM_015932	Homo sapiens chromosome 13 open reading frame 12 (C13orf12), mRNA	C13orf12	607	1e-173
CCL023832	BM255261	hs.fna	NM_016304	Homo sapiens chromosome 15 open reading frame 15 (C15orf15), mRNA	C15orf15	87.7	2e-16
CCL024023	BE756815	hs.fna	NM_013399	Homo sapiens chromosome 16 open reading frame 5 (C16orf5), mRNA	C16orf5	555	1e-157
CCL023795	BI774352	hs.fna	NM_138774	Homo sapiens chromosome 19 open reading frame 22 (C19orf22), mRNA	C19orf22	111	1e-23
CCL024346	AW486557	hs.fna	NM_138391	Homo sapiens chromosome 1 open reading frame 37 (C1orf37), mRNA	C1orf37	58	6E-8
CCL024438	AW654719	hs.fna	NM_138391	Homo sapiens chromosome 1 open reading frame 37 (C1orf37), mRNA	C1orf37	65.9	5e-10
CCL024096	BM107212	hs.fna	XM_001654	Homo sapiens chromosome 1 open reading frame 8 (C1orf8), mRNA	C1orf8	603	1e-171
CCL024659	BF074290	hs.fna	NM_000491	Homo sapiens complement component 1, q subcomponent, beta polypeptide (C1QB), mRNA	C1QB	345	4e-94
CCL024915	BM107202	hs.fna	NM_001212	Homo sapiens complement component 1, q subcomponent binding protein (C1QBP), nuclear gene encoding mitochondrial protein, mRNA	C1QBP	309	2e-83
CCL024488	BI541406	hs.fna	NM_001733	Homo sapiens complement component 1, r subcomponent (C1R), mRNA	C1R	347	1e-94
CCL023684	BI541406	hs.fna	NM_001733	Homo sapiens complement component 1, r subcomponent (C1R), mRNA	C1R	347	1e-94
CCL024744	BM030796	hs.fna	NM_000063	Homo sapiens complement component 2 (C2), mRNA	C2	450	1e-126
CCL025001	AW482476	hs.fna	NM_000064	Homo sapiens complement component 3 (C3), mRNA	C3	184	5e-46
CCL024942	BM254668	hs.fna	NM_001002029	Homo sapiens complement component 4B (C4B), mRNA	C4B	593	1e-168
CCL024661	BF076019	hs.fna	NM_001735	Homo sapiens complement component 5 (C5), mRNA	C5	262	5e-69
CCL024511	BI681102	hs.fna	NM_005452	Homo sapiens chromosome 6 open reading frame 11 (C6orf11), mRNA	C6orf11	666	0
CCL024173	BM257183	nr	AF016395.1	Bos taurus putative beta-defensin (BBD(C7)) mRNA, partial cds	C7	287	1e-74
CCL025067	BE682818	hs.fna	NM_000562	Homo sapiens complement component 8, alpha polypeptide (C8A), mRNA	C8A	387	1e-106
CCL024551	BM090115	hs.fna	NM_000066	Homo sapiens complement component 8, beta polypeptide (C8B), mRNA	C8B	607	1e-173
CCL024773	BM482419	hs.fna	NM_000606	Homo sapiens complement component 8, gamma polypeptide (C8G), mRNA	C8G	248	7e-65
CCL024666	BF075313	hs.fna	NM_001737	Homo sapiens complement component 9 (C9), mRNA	C9	280	2e-74
CCL023738	BE749620	hs.fna	NM_145283	Homo sapiens chromosome 9 open reading frame 121 (C9orf121), mRNA	C9orf121	95.6	7e-19
CCL025125	BE749620	hs.fna	NM_145283	Homo sapiens chromosome 9 open reading frame 121 (C9orf121), mRNA	C9orf121	95.6	7e-19
CCL024039	BI847595	hs.fna	NM_032823	Homo sapiens chromosome 9 open reading frame 3 (C9orf3), mRNA	C9orf3	355	4e-97
CCL024489	BI541492	hs.fna	NM_012295	Homo sapiens calcineurin binding protein 1 (CABIN1), mRNA	CABIN1	315	4e-85
CCL024035	BF073701	hs.fna	NM_006888	Homo sapiens calmodulin 1 (phosphorylase kinase, delta) (CALM1), mRNA	CALM1	159	5e-38
CCL025066	BE668379	hs.fna	NM_001743	Homo sapiens calmodulin 2 (phosphorylase kinase, delta) (CALM2), mRNA	CALM2	989	0
CCL024400	AW632567	hs.fna	NM_005184	Homo sapiens calmodulin 3 (phosphorylase kinase, delta) (CALM3), mRNA	CALM3	591	1e-168
CCL024142	BE899784	hs.fna	NM_004343	Homo sapiens calreticulin (CALR), mRNA	CALR	662	0
CCL024902	BM104985	hs.fna	NM_003656	Homo sapiens calcium/calmodulin-dependent protein kinase I (CAMK1), mRNA	CAMK1	521	1e-147
CCL024192	AW425898	nr	NM_174001	Bos taurus cathelicidin antimicrobial peptide (CAMP), mRNA	CAMP	710	0
CCL024185	BE749600	nr	NM_174001	Bos taurus cathelicidin antimicrobial peptide (CAMP), mRNA	CAMP	825	0
CCL024022	BE756485	hs.fna	XM_042323	Homo sapiens calmodulin binding transcription activator 1 (CAMTA1), mRNA	CAMTA1	571	1e-162
CCL023712	BF774519	hs.fna	NM_005186	Homo sapiens calpain 1, (mu/I) large subunit (CAPN1), mRNA	CAPN1	599	1e-170
CCL024885	BF774519	hs.fna	NM_005186	Homo sapiens calpain 1, (mu/I) large subunit (CAPN1), mRNA	CAPN1	599	1e-170
CCL024552	AW337023	hs.fna	NM_001748	Homo sapiens calpain 2, (m/II) large subunit (CAPN2), mRNA	CAPN2	339	1e-92
CCL024856	BF654205	hs.fna	NM_212467	Homo sapiens calpain 3, (p94) (CAPN3), transcript variant 9, mRNA	CAPN3	589	1e-167
CCL024830	BF652382	hs.fna	NM_004055	Homo sapiens calpain 5 (CAPN5), mRNA	CAPN5	458	1e-128
CCL023815	BF774167	hs.fna	NM_032606	Homo sapiens calcyphosphine 2 (CAPS2), mRNA	CAPS2	38.2	0.088
CCL024425	AW654297	hs.fna	NM_003688	Homo sapiens calcium/calmodulin-dependent serine protein kinase (MAGUK family) (CASK), mRNA	CASK	533	1e-151
CCL024982	BM288107	hs.fna	NM_033293	Homo sapiens caspase 1, apoptosis-related cysteine protease (interleukin 1, beta, convertase) (CASP1), transcript variant gamma, mRNA	CASP1	214	8e-55
CCL024911	BM090521	hs.fna	NM_001226	Homo sapiens caspase 6, apoptosis-related cysteine protease (CASP6), transcript variant alpha, mRNA	CASP6	377	1e-103
CCL024507	BI682711	hs.fna	NM_033340	Homo sapiens caspase 7, apoptosis-related cysteine protease (CASP7), transcript variant beta, mRNA	CASP7	87.7	2e-16
CCL024771	AW479304	hs.fna	NM_012115	Homo sapiens CASP8 associated protein 2 (CASP8AP2), mRNA	CASP8AP2	375	1e-103
CCL024094	BF776309	hs.fna	NM_001752	Homo sapiens catalase (CAT), mRNA	CAT	470	1e-131
CCL024195	BE683421	nr	NM_174825	Bos taurus cathelicidin 1 (CATHL1), mRNA	CATHL1	745	0
CCL024193	BE237369	nr	NM_174827	Bos taurus cathelicidin 4 [indolicidin] (CATHL4), mRNA	CATHL4	817	0
CCL024190	BM480836	nr	NM_174827	Bos taurus cathelicidin 4 [indolicidin] (CATHL4), mRNA	CATHL4	755	0
CCL024174	BM286305	nr	NM_174832	Bos taurus cathelicidin 6 (CATHL6), mRNA	CATHL6	708	0
CCL024454	AW652767	hs.fna	NM_001753	Homo sapiens caveolin 1, caveolae protein, 22kDa (CAV1), mRNA	CAV1	293	9e-79
CCL024709	BI899234	hs.fna	NM_022845	Homo sapiens core-binding factor, beta subunit (CBFB), transcript variant 1, mRNA	CBFB	490	1e-138
CCL025005	AW426122	hs.fna	NM_012116	Homo sapiens Cas-Br-M (murine) ecotropic retroviral transforming sequence c (CBLC), mRNA	CBLC	468	1e-131
CCL025009	BE663438	hs.fna	NM_000071	Homo sapiens cystathionine-beta-synthase (CBS), mRNA	CBS	613	1e-174
CCL024790	AW358019	hs.fna	NM_001296	Homo sapiens chemokine binding protein 2 (CCBP2), mRNA	CCBP2	389	1e-107
CCL024817	BF605390	hs.fna	NM_002981	Homo sapiens chemokine (C-C motif) ligand 1 (CCL1), mRNA	CCL1	54	2E-8
CCL024416	AW655802	hs.fna	NM_002986	Homo sapiens chemokine (C-C motif) ligand 11 (CCL11), mRNA	CCL11	65.9	6e-10
CCL024684	BF077218	hs.fna	NM_006274	Homo sapiens chemokine (C-C motif) ligand 19 (CCL19), mRNA	CCL19	141	1e-32
CCL024441	AW660024	hs.fna	NM_004591	Homo sapiens chemokine (C-C motif) ligand 20 (CCL20), mRNA	CCL20	135	5e-31
CCL024372	AW658528	hs.fna	NM_002989	Homo sapiens chemokine (C-C motif) ligand 21 (CCL21), mRNA	CCL21	333	1e-90
CCL024844	BF652484	hs.fna	NM_021006	Homo sapiens chemokine (C-C motif) ligand 3-like 1 (CCL3L1), mRNA	CCL3L1	137	2e-31
CCL024383	AW652342	nr	AY575854	Bos taurus putative MIP1-beta protein mRNA, partial cds	CCL4	353	1e-94
CCL024802	BF599985	hs.fna	NM_002985	Homo sapiens chemokine (C-C motif) ligand 5 (CCL5), mRNA	CCL5	172	2e-42
CCL024329	AW478062	hs.fna	NM_001237	Homo sapiens cyclin A2 (CCNA2), mRNA	CCNA2	444	1e-124
CCL024989	BM289194	hs.fna	NM_001237	Homo sapiens cyclin A2 (CCNA2), mRNA	CCNA2	654	0
CCL024722	BI977205	hs.fna	NM_004701	Homo sapiens cyclin B2 (CCNB2), mRNA	CCNB2	575	1e-163
CCL024767	BM088040	hs.fna	NM_001759	Homo sapiens cyclin D2 (CCND2), mRNA	CCND2	609	1e-173
CCL024123	BE666783	hs.fna	NM_012142	Homo sapiens cyclin D-type binding-protein 1 (CCNDBP1), transcript variant 1, mRNA	CCNDBP1	436	1e-121
CCL025048	BE667557	hs.fna	NM_004060	Homo sapiens cyclin G1 (CCNG1), transcript variant 1, mRNA	CCNG1	777	0
CCL024619	BE756795	hs.fna	NM_001295	Homo sapiens chemokine (C-C motif) receptor 1 (CCR1), mRNA	CCR1	254	7e-67
CCL025012	AW485515	hs.fna	NM_178329	Homo sapiens chemokine (C-C motif) receptor 3 (CCR3), transcript variant 2, mRNA	CCR3	157	1e-37
CCL024344	AW431872	hs.fna	NM_005508	Homo sapiens chemokine (C-C motif) receptor 4 (CCR4), mRNA	CCR4	347	7e-95
CCL024167	AW657263	hs.fna	NM_000579	Homo sapiens chemokine (C-C motif) receptor 5 (CCR5), mRNA	CCR5	527	1e-149
CCL024440	AW657263	hs.fna	NM_000579	Homo sapiens chemokine (C-C motif) receptor 5 (CCR5), mRNA	CCR5	527	1e-149
CCL024401	AW632094	hs.fna	NM_001838	Homo sapiens chemokine (C-C motif) receptor 7 (CCR7), mRNA	CCR7	674	0
CCL023673	AW446505	hs.fna	NM_005201	Homo sapiens chemokine (C-C motif) receptor 8 (CCR8), mRNA	CCR8	143	2e-33
CCL024357	AW446505	hs.fna	NM_005201	Homo sapiens chemokine (C-C motif) receptor 8 (CCR8), mRNA	CCR8	143	2e-33
CCL024569	BE750883	hs.fna	NM_006641	Homo sapiens chemokine (C-C motif) receptor 9 (CCR9), transcript variant B, mRNA	CCR9	408	1e-113
CCL024857	BF654346	hs.fna	NM_000591	Homo sapiens CD14 antigen (CD14), mRNA	CD14	202	4e-51
CCL024494	BI680589	hs.fna	NM_000591	Homo sapiens CD14 antigen (CD14), mRNA	CD14	167	2e-40
CCL024527	BI682013	hs.fna	NM_001770	Homo sapiens CD19 antigen (CD19), mRNA	CD19	373	1e-102
CCL024473	AW670465	hs.fna	NM_001766	Homo sapiens CD1D antigen, d polypeptide (CD1D), mRNA	CD1D	297	9e-80
CCL023872	CF765944	hs.fna	NM_013230	Homo sapiens CD24 antigen (small cell lung carcinoma cluster 4 antigen) (CD24), mRNA	CD24	230	2e-59
CCL024515	BI682507	hs.fna	NM_006139	Homo sapiens CD28 antigen (Tp44) (CD28), mRNA	CD28	206	2e-52
CCL024948	BM256331	hs.fna	NM_000072	Homo sapiens CD36 antigen (collagen type I receptor, thrombospondin receptor) (CD36), mRNA	CD36	476	1e-133
CCL024685	BI776191	hs.fna	NM_001774	Homo sapiens CD37 antigen (CD37), mRNA	CD37	515	1e-145
CCL025026	BE663748	hs.fna	NM_001775	Homo sapiens CD38 antigen (p45) (CD38), mRNA	CD38	52	9E-8
CCL024839	BF651446	hs.fna	NM_000073	Homo sapiens CD3G antigen, gamma polypeptide (TiT3 complex) (CD3G), mRNA	CD3G	236	3e-61
CCL024531	BM088473	hs.fna	NM_000610	Homo sapiens CD44 antigen (homing function and Indian blood group system) (CD44), mRNA	CD44	406	1e-112
CCL024025	BE757390	hs.fna	NM_001777	Homo sapiens CD47 antigen (Rh-related antigen, integrin-associated signal transducer) (CD47), transcript variant 1, mRNA	CD47	151	1e-35
CCL024010	BE752970	hs.fna	NM_014207	Homo sapiens CD5 antigen (p56-62) (CD5), mRNA	CD5	210	2e-53
CCL024089	BM253409	hs.fna	NM_000560	Homo sapiens CD53 antigen (CD53), mRNA	CD53	54	2E-8
CCL024612	BE756693	hs.fna	NM_006725	Homo sapiens CD6 antigen (CD6), mRNA	CD6	135	7e-31
CCL024729	BI976621	hs.fna	NM_001780	Homo sapiens CD63 antigen (melanoma 1 antigen) (CD63), mRNA	CD63	472	1e-132
CCL024962	BM286006	hs.fna	NM_001251	Homo sapiens CD68 antigen (CD68), mRNA	CD68	408	1e-113
CCL024833	BF605982	hs.fna	NM_001782	Homo sapiens CD72 antigen (CD72), mRNA	CD72	242	3e-63
CCL025138	BI536346	hs.fna	NM_004355	Homo sapiens CD74 antigen (invariant polypeptide of major histocompatibility complex, class II antigen-associated) (CD74), mRNA	CD74	521	1e-147
CCL023679	AW660595	hs.fna	NM_000626	Homo sapiens CD79B antigen (immunoglobulin-associated beta) (CD79B), transcript variant 1, mRNA	CD79B	343	2e-93
CCL024410	AW660595	hs.fna	NM_000626	Homo sapiens CD79B antigen (immunoglobulin-associated beta) (CD79B), transcript variant 1, mRNA	CD79B	343	2e-93
CCL025004	AW484274	hs.fna	NM_004356	Homo sapiens CD81 antigen (target of antiproliferative antibody 1) (CD81), mRNA	CD81	438	1e-122
CCL024549	BM089797	hs.fna	NM_175862	Homo sapiens CD86 antigen (CD28 antigen ligand 2, B7-2 antigen) (CD86), transcript variant 1, mRNA	CD86	123	3e-27
CCL024893	BF775274	hs.fna	NM_171827	Homo sapiens CD8 antigen, alpha polypeptide (p32) (CD8A), transcript variant 2, mRNA	CD8A	81.8	9e-15
CCL024567	BE751736	hs.fna	NM_001769	Homo sapiens CD9 antigen (p24) (CD9), mRNA	CD9	617	1e-176
CCL024409	AW660562	hs.fna	NM_198196	Homo sapiens CD96 antigen (CD96), transcript variant 1, mRNA	CD96	389	1e-107
CCL023788	BI541982	hs.fna	NM_003672	Homo sapiens CDC14 cell division cycle 14 homolog A (S. cerevisiae) (CDC14A), transcript variant 1, mRNA	CDC14A	204	7e-52
CCL024853	BF655207	hs.fna	NM_006727	Homo sapiens cadherin 10, type 2 (T2-cadherin) (CDH10), mRNA	CDH10	468	1e-131
CCL024011	BE753323	hs.fna	NM_001797	Homo sapiens cadherin 11, type 2, OB-cadherin (osteoblast) (CDH11), transcript variant 1, mRNA	CDH11	724	0
CCL024899	BF775868	hs.fna	NM_001792	Homo sapiens cadherin 2, type 1, N-cadherin (neuronal) (CDH2), mRNA	CDH2	632	1e-180
CCL024476	BI539989	hs.fna	NM_001793	Homo sapiens cadherin 3, type 1, P-cadherin (placental) (CDH3), mRNA	CDH3	222	4e-57
CCL025087	BE899876	hs.fna	NM_004932	Homo sapiens cadherin 6, type 2, K-cadherin (fetal kidney) (CDH6), mRNA	CDH6	541	1e-153
CCL024701	BI847858	hs.fna	NM_052987	Homo sapiens cyclin-dependent kinase (CDC2-like) 10 (CDK10), transcript variant 2, mRNA	CDK10	601	1e-171
CCL024610	BE755710	hs.fna	NM_052827	Homo sapiens cyclin-dependent kinase 2 (CDK2), transcript variant 2, mRNA	CDK2	743	0
CCL023707	BM106065	hs.fna	NM_001798	Homo sapiens cyclin-dependent kinase 2 (CDK2), transcript variant 1, mRNA	CDK2	759	0
CCL024918	BM106065	hs.fna	NM_001798	Homo sapiens cyclin-dependent kinase 2 (CDK2), transcript variant 1, mRNA	CDK2	759	0
CCL024918	BM106065	hs.fna	NM_001798	Homo sapiens cyclin-dependent kinase 2 (CDK2), transcript variant 1, mRNA	CDK2	759	0
CCL025108	BE684567	hs.fna	NM_078467	Homo sapiens cyclin-dependent kinase inhibitor 1A (p21, Cip1) (CDKN1A), transcript variant 2, mRNA	CDKN1A	222	4e-57
CCL023887	CF767753	hs.fna	NM_001264	Homo sapiens corneodesmosin (CDSN), mRNA	CDSN	420	1e-116
CCL024658	BF074290	hs.fna	NM_001806	Homo sapiens CCAAT/enhancer binding protein (C/EBP), gamma (CEBPG), mRNA	CEBPG	575	1e-163
CCL024103	BM480949	hs.fna	NM_005507	Homo sapiens cofilin 1 (non-muscle) (CFL1), mRNA	CFL1	771	0
CCL024795	BF601020	hs.fna	NM_003879	Homo sapiens CASP8 and FADD-like apoptosis regulator (CFLAR), mRNA	CFLAR	276	3e-73
CCL024138	BI535975	hs.fna	NM_016062	Homo sapiens CGI-128 protein (CGI-128), mRNA	CGI-128	618	1e-176
CCL024171	AW631656	nr	AC150499	Bos taurus BAC CH240-105M18 (Children's Hospital Oakland Research Institute Bovine BAC Library (male)) complete sequence	CH240-105M18	220	3e-54
CCL024171	AW631656	nr	AC150499	Bos taurus BAC CH240-105M18 (Children's Hospital Oakland Research Institute Bovine BAC Library (male)) complete sequence	CH240-105M18	220	3e-54
CCL024484	BI540491	hs.fna	NM_001274	Homo sapiens CHK1 checkpoint homolog (S. pombe) (CHEK1), mRNA	CHEK1	638	0
CCL024202	AW655735	hs.fna	NM_001276	Homo sapiens chitinase 3-like 1 (cartilage glycoprotein-39) (CHI3L1), mRNA	CHI3L1	363	2e-99
CCL024207	BE753039	hs.fna	NM_001276	Homo sapiens chitinase 3-like 1 (cartilage glycoprotein-39) (CHI3L1), mRNA	CHI3L1	456	1e-127
CCL024197	BE753908	hs.fna	NM_001276	Homo sapiens chitinase 3-like 1 (cartilage glycoprotein-39) (CHI3L1), mRNA	CHI3L1	400	1e-111
CCL024198	BE756804	hs.fna	NM_201653	Homo sapiens eosinophil chemotactic cytokine (CHIA), mRNA	CHIA	295	4e-79
CCL024605	BE755044	hs.fna	NM_004854	Homo sapiens carbohydrate sulfotransferase 10 (CHST10), mRNA	CHST10	476	1e-133
CCL024214	BF600252	hs.fna	NM_001278	Homo sapiens conserved helix-loop-helix ubiquitous kinase (CHUK), mRNA	CHUK	276	3e-73
CCL024793	BF600252	hs.fna	NM_001278	Homo sapiens conserved helix-loop-helix ubiquitous kinase (CHUK), mRNA	CHUK	276	3e-73
CCL024435	AW669088	hs.fna	NM_001279	Homo sapiens cell death-inducing DFFA-like effector a (CIDEA), transcript variant 1, mRNA	CIDEA	208	7e-53
CCL023840	BE666996	hs.fna	NM_178868	Homo sapiens chemokine-like factor super family 8 (CKLFSF8), mRNA	CKLFSF8	307	6e-83
CCL024483	BI542291	hs.fna	NM_001288	Homo sapiens chloride intracellular channel 1 (CLIC1), mRNA	CLIC1	743	0
CCL024000	BM089622	hs.fna	NM_013943	Homo sapiens chloride intracellular channel 4 (CLIC4), mRNA	CLIC4	731	0
CCL024064	BF600836	hs.fna	NM_004071	Homo sapiens CDC-like kinase 1 (CLK1), mRNA	CLK1	547	1e-155
CCL023783	AW654074	hs.fna	NM_000391	Homo sapiens ceroid-lipofuscinosis, neuronal 2, late infantile (Jansky-Bielschowsky disease) (CLN2), mRNA	CLN2	97.6	9e-20
CCL024017	BE758048	hs.fna	NM_000391	Homo sapiens ceroid-lipofuscinosis, neuronal 2, late infantile (Jansky-Bielschowsky disease) (CLN2), mRNA	CLN2	575	1e-163
CCL024378	AW446546	hs.fna	NM_001831	Homo sapiens clusterin (complement lysis inhibitor, SP-40,40, sulfated glycoprotein 2, testosterone-repressed prostate message 2, apolipoprotein J) (CLU), mRNA	CLU	383	1e-105
CCL024019	BE809990	hs.fna	NM_018235	Homo sapiens CNDP dipeptidase 2 (metallopeptidase M20 family) (CNDP2), mRNA	CNDP2	452	1e-126
CCL024904	BF776672	hs.fna	NM_147164	Homo sapiens ciliary neurotrophic factor receptor (CNTFR), transcript variant 1, mRNA	CNTFR	500	1e-140
CCL024365	AW658137	hs.fna	NM_025233	Homo sapiens Coenzyme A synthase (COASY), mRNA	COASY	696	0
CCL023838	BE750398	hs.fna	NM_080681	Homo sapiens collagen, type XI, alpha 2 (COL11A2), transcript variant 2, mRNA	COL11A2	630	1e-180
CCL025077	BE682265	hs.fna	NM_001844	Homo sapiens collagen, type II, alpha 1 (primary osteoarthritis, spondyloepiphyseal dysplasia, congenital) (COL2A1), transcript variant 1, mRNA	COL2A1	355	3e-97
CCL024805	BF603073	hs.fna	NM_001848	Homo sapiens collagen, type VI, alpha 1 (COL6A1), mRNA	COL6A1	452	1e-126
CCL024054	BF600192	hs.fna	NM_199235	Homo sapiens collectin sub-family member 11 (COLEC11), transcript variant 2, mRNA	COLEC11	303	1e-81
CCL024736	BM029752	hs.fna	NM_006837	Homo sapiens COP9 constitutive photomorphogenic homolog subunit 5 (Arabidopsis) (COPS5), mRNA	COPS5	724	0
CCL024012	BE753399	hs.fna	NM_022730	Homo sapiens COP9 constitutive photomorphogenic homolog subunit 7B (Arabidopsis) (COPS7B), mRNA	COPS7B	622	1e-177
CCL023705	BM105321	hs.fna	NM_006091	Homo sapiens coronin, actin binding protein, 2B (CORO2B), mRNA	CORO2B	337	1e-91
CCL024903	BM105321	hs.fna	NM_006091	Homo sapiens coronin, actin binding protein, 2B (CORO2B), mRNA	CORO2B	337	1e-91
CCL023961	AW435992	hs.fna	NM_182314	Homo sapiens cytosolic ovarian carcinoma antigen 1 (COVA1), transcript variant 2, mRNA	COVA1	448	1e-125
CCL023960	AW353528	hs.fna	NM_001865	Homo sapiens cytochrome c oxidase subunit VIIa polypeptide 2 (liver) (COX7A2), mRNA	COX7A2	329	2e-89
CCL024402	AW632577	hs.fna	NM_003805	Homo sapiens CASP2 and RIPK1 domain containing adaptor with death domain (CRADD), mRNA	CRADD	496	1e-139
CCL024220	BE683141	hs.fna	NM_134442	Homo sapiens cAMP responsive element binding protein 1 (CREB1), transcript variant B, mRNA	CREB1	852	0
CCL024929	BM253125	hs.fna	NM_004381	Homo sapiens cAMP responsive element binding protein-like 1 (CREBL1), mRNA	CREBL1	575	1e-163
CCL024065	BF606328	hs.fna	NM_001311	Homo sapiens cysteine-rich protein 1 (intestinal) (CRIP1), mRNA	CRIP1	293	1e-78
CCL024922	BM106923	hs.fna	NM_172212	Homo sapiens colony stimulating factor 1 (macrophage) (CSF1), transcript variant 4, mRNA	CSF1	605	1e-172
CCL024846	BF652351	hs.fna	NM_005211	Homo sapiens colony stimulating factor 1 receptor, formerly McDonough feline sarcoma viral (v-fms) oncogene homolog (CSF1R), mRNA	CSF1R	379	1e-104
CCL024954	BM256261	hs.fna	NM_172219	Homo sapiens colony stimulating factor 3 (granulocyte) (CSF3), transcript variant 2, mRNA	CSF3	375	1e-103
CCL024399	AW659035	hs.fna	NM_172313	Homo sapiens colony stimulating factor 3 receptor (granulocyte) (CSF3R), transcript variant 4, mRNA	CSF3R	412	1e-114
CCL024460	AW653683	hs.fna	NM_004383	Homo sapiens c-src tyrosine kinase (CSK), mRNA	CSK	710	0
CCL024460	AW653683	hs.fna	NM_004383	Homo sapiens c-src tyrosine kinase (CSK), mRNA	CSK	710	0
CCL024548	BM089866	hs.fna	NM_001891	Homo sapiens casein beta (CSN2), mRNA	CSN2	85.7	6e-16
CCL024611	BE755712	hs.fna	NM_001892	Homo sapiens casein kinase 1, alpha 1 (CSNK1A1), mRNA	CSNK1A1	908	0
CCL024981	BM287899	hs.fna	NM_139062	Homo sapiens casein kinase 1, delta (CSNK1D), transcript variant 2, mRNA	CSNK1D	438	1e-122
CCL023766	AW652323	hs.fna	NM_022048	Homo sapiens casein kinase 1, gamma 1 (CSNK1G1), mRNA	CSNK1G1	595	1e-169
CCL024630	BE758016	hs.fna	NM_004384	Homo sapiens casein kinase 1, gamma 3 (CSNK1G3), mRNA	CSNK1G3	244	1e-63
CCL025053	BE666004	hs.fna	NM_001895	Homo sapiens casein kinase 2, alpha 1 polypeptide (CSNK2A1), transcript variant 2, mRNA	CSNK2A1	908	0
CCL024390	AW657585	hs.fna	NM_001896	Homo sapiens casein kinase 2, alpha prime polypeptide (CSNK2A2), mRNA	CSNK2A2	900	0
CCL024865	BF774068	hs.fna	NM_001320	Homo sapiens casein kinase 2, beta polypeptide (CSNK2B), mRNA	CSNK2B	724	0
CCL024826	BF605384	hs.fna	NM_001901	Homo sapiens connective tissue growth factor (CTGF), mRNA	CTGF	252	4e-66
CCL023890	CF764118	nr	NM_174030	Bos taurus connective tissue growth factor (CTGF), mRNA	CTGF	1104	0
CCL024623	BE756961	hs.fna	NM_004389	Homo sapiens catenin (cadherin-associated protein), alpha 2 (CTNNA2), mRNA	CTNNA2	303	5e-82
CCL024526	BI681938	hs.fna	NM_001904	Homo sapiens catenin (cadherin-associated protein), beta 1, 88kDa (CTNNB1), mRNA	CTNNB1	759	0
CCL024624	BE757588	hs.fna	NM_001909	Homo sapiens cathepsin D (lysosomal aspartyl protease) (CTSD), mRNA	CTSD	359	3e-98
CCL024124	BE666107	hs.fna	NM_003591	Homo sapiens cullin 2 (CUL2), mRNA	CUL2	178	4e-44
CCL025127	BE750096	hs.fna	NM_001337	Homo sapiens chemokine (C-X3-C motif) receptor 1 (CX3CR1), mRNA	CX3CR1	295	3e-79
CCL024960	BM258044	hs.fna	NM_001511	Homo sapiens chemokine (C-X-C motif) ligand 1 (melanoma growth stimulating activity, alpha) (CXCL1), mRNA	CXCL1	105	7e-22
CCL024384	AW652510	hs.fna	NM_001565	Homo sapiens chemokine (C-X-C motif) ligand 10 (CXCL10), mRNA	CXCL10	208	6e-53
CCL024778	AW325973	hs.fna	NM_000609	Homo sapiens chemokine (C-X-C motif) ligand 12 (stromal cell-derived factor 1) (CXCL12), mRNA	CXCL12	942	0
CCL024834	BF606419	hs.fna	NM_002089	Homo sapiens chemokine (C-X-C motif) ligand 2 (CXCL2), mRNA	CXCL2	278	6e-74
CCL024429	AW654243	hs.fna	NM_002993	Homo sapiens chemokine (C-X-C motif) ligand 6 (granulocyte chemotactic protein 2) (CXCL6), mRNA	CXCL6	157	2e-37
CCL024408	AW655246	hs.fna	NM_001504	Homo sapiens chemokine (C-X-C motif) receptor 3 (CXCR3), mRNA	CXCR3	278	7e-74
CCL024777	AW313861	hs.fna	NM_003467	Homo sapiens chemokine (C-X-C motif) receptor 4 (CXCR4), mRNA	CXCR4	244	1e-63
CCL024439	AW657070	hs.fna	NM_006564	Homo sapiens chemokine (C-X-C motif) receptor 6 (CXCR6), mRNA	CXCR6	258	8e-68
CCL024478	BI540322	hs.fna	NM_006564	Homo sapiens chemokine (C-X-C motif) receptor 6 (CXCR6), mRNA	CXCR6	331	6e-90
CCL025074	BE681549	hs.fna	NM_018947	Homo sapiens cytochrome c, somatic (CYCS), nuclear gene encoding mitochondrial protein, mRNA	CYCS	490	1e-137
CCL024462	AW653899	hs.fna	NM_001344	Homo sapiens defender against cell death 1 (DAD1), mRNA	DAD1	565	1e-160
CCL024710	BI899061	hs.fna	NM_033657	Homo sapiens death associated protein 3 (DAP3), nuclear gene encoding mitochondrial protein, transcript variant 1, mRNA	DAP3	343	1e-93
CCL024880	BF774441	hs.fna	NM_004938	Homo sapiens death-associated protein kinase 1 (DAPK1), mRNA	DAPK1	731	0
CCL024577	BE753203	hs.fna	NM_001350	Homo sapiens death-associated protein 6 (DAXX), mRNA	DAXX	280	2e-74
CCL024540	BM088977	hs.fna	NM_001350	Homo sapiens death-associated protein 6 (DAXX), mRNA	DAXX	281	5e-75
CCL025044	BE667313	hs.fna	NM_133505	Homo sapiens decorin (DCN), transcript variant C, mRNA	DCN	315	2e-85
CCL024875	BF773891	hs.fna	NM_001920	Homo sapiens decorin (DCN), transcript variant A1, mRNA	DCN	389	1e-107
CCL025136	BI536023	hs.fna	NM_004083	Homo sapiens DNA-damage-inducible transcript 3 (DDIT3), mRNA	DDIT3	450	1e-126
CCL025136	BI536023	hs.fna	NM_004083	Homo sapiens DNA-damage-inducible transcript 3 (DDIT3), mRNA	DDIT3	450	1e-126
CCL024590	BE754473	hs.fna	NM_001954	Homo sapiens discoidin domain receptor family, member 1 (DDR1), transcript variant 2, mRNA	DDR1	731	0
CCL024053	AW427673	hs.fna	NM_004396	Homo sapiens DEAD (Asp-Glu-Ala-Asp) box polypeptide 5 (DDX5), mRNA	DDX5	258	5e-68
CCL024004	BE685049	hs.fna	NM_004396	Homo sapiens DEAD (Asp-Glu-Ala-Asp) box polypeptide 5 (DDX5), mRNA	DDX5	957	0
CCL024581	BE751973	hs.fna	NM_032998	Homo sapiens death effector domain containing (DEDD), transcript variant 1, mRNA	DEDD	684	0
CCL024189	BM480493	hs.fna	NM_018661	Homo sapiens defensin, beta 103A (DEFB103A), mRNA	DEFB103A	67.9	8e-11
CCL024518	BI682160	hs.fna	NM_001928	Homo sapiens D component of complement (adipsin) (DF), mRNA	DF	391	1e-108
CCL024325	AW481726	hs.fna	NM_213566	Homo sapiens DNA fragmentation factor, 45kDa, alpha polypeptide (DFFA), transcript variant 2, mRNA	DFFA	373	1e-102
CCL023696	BE755721	hs.fna	NM_004402	Homo sapiens DNA fragmentation factor, 40kDa, beta polypeptide (caspase-activated DNase) (DFFB), mRNA	DFFB	125	7e-28
CCL024602	BE755721	hs.fna	NM_004402	Homo sapiens DNA fragmentation factor, 40kDa, beta polypeptide (caspase-activated DNase) (DFFB), mRNA	DFFB	125	7e-28
CCL025043	BE667202	hs.fna	NM_001345	Homo sapiens diacylglycerol kinase, alpha 80kDa (DGKA), transcript variant 3, mRNA	DGKA	846	0
CCL024067	BF652463	hs.fna	NM_199336	Homo sapiens hypothetical protein DKFZp434N062 (DKFZp434N062), mRNA	DKFZp434N062	490	1e-137
CCL024147	BE749644	hs.fna	NM_018457	Homo sapiens DKFZp564J157 protein (DKFZP564J157), mRNA	DKFZP564J157	285	3e-76
CCL023807	BF073682	hs.fna	NM_152437	Homo sapiens hypothetical protein DKFZp761B128 (DKFZp761B128), mRNA	DKFZp761B128	511	1e-144
CCL024592	BE753694	hs.fna	NM_003836	Homo sapiens delta-like 1 homolog (Drosophila) (DLK1), mRNA	DLK1	432	1e-120
CCL023784	AW654122	hs.fna	NM_001372	Homo sapiens dynein, axonemal, heavy polypeptide 9 (DNAH9), transcript variant 2, mRNA	DNAH9	283	1e-75
CCL023776	AW654884	hs.fna	XM_375926	Homo sapiens DnaJ (Hsp40) homolog, subfamily C, member 5 (DNAJC5), mRNA	DNAJC5	52	7E-7
CCL024088	BF774563	hs.fna	NM_001378	Homo sapiens dynein, cytoplasmic, intermediate polypeptide 2 (DNCI2), mRNA	DNCI2	272	5e-72
CCL024617	BE755691	hs.fna	NM_003746	Homo sapiens dynein, cytoplasmic, light polypeptide 1 (DNCL1), mRNA	DNCL1	708	0
CCL024521	BI681619	hs.fna	NM_003746	Homo sapiens dynein, cytoplasmic, light polypeptide 1 (DNCL1), mRNA	DNCL1	729	0
CCL024923	BM106955	hs.fna	NM_001379	Homo sapiens DNA (cytosine-5-)-methyltransferase 1 (DNMT1), mRNA	DNMT1	706	0
CCL024530	AW308485	hs.fna	NM_001380	Homo sapiens dedicator of cytokinesis 1 (DOCK1), mRNA	DOCK1	428	1e-119
CCL024330	AW478632	hs.fna	NM_004946	Homo sapiens dedicator of cytokinesis 2 (DOCK2), mRNA	DOCK2	349	2e-95
CCL024559	AW354608	hs.fna	NM_004947	Homo sapiens dedicator of cytokinesis 3 (DOCK3), mRNA	DOCK3	351	4e-96
CCL024554	BE722666	hs.fna	NM_005510	Homo sapiens dom-3 homolog Z (C. elegans) (DOM3Z), transcript variant 2, mRNA	DOM3Z	726	0
CCL024822	BF603734	hs.fna	NM_001935	Homo sapiens dipeptidylpeptidase 4 (CD26, adenosine deaminase complexing protein 2) (DPP4), mRNA	DPP4	680	0
CCL023958	AW631510	hs.fna	NM_015722	Homo sapiens dopamine receptor D1 interacting protein (DRD1IP), mRNA	DRD1IP	319	3e-86
CCL024708	BI849836	hs.fna	NM_004147	Homo sapiens developmentally regulated GTP binding protein 1 (DRG1), mRNA	DRG1	870	0
CCL024996	AW346002	hs.fna	NM_001945	Homo sapiens diphtheria toxin receptor (heparin-binding epidermal growth factor-like growth factor) (DTR), mRNA	DTR	357	5e-98
CCL025063	BE668298	hs.fna	NM_004417	Homo sapiens dual specificity phosphatase 1 (DUSP1), mRNA	DUSP1	815	0
CCL025050	BE667611	hs.fna	NM_003584	Homo sapiens dual specificity phosphatase 11 (RNA/RNP complex 1-interacting) (DUSP11), mRNA	DUSP11	593	1e-168
CCL024749	BM030895	hs.fna	NM_004418	Homo sapiens dual specificity phosphatase 2 (DUSP2), mRNA	DUSP2	559	1e-158
CCL024594	BE754242	hs.fna	NM_004419	Homo sapiens dual specificity phosphatase 5 (DUSP5), mRNA	DUSP5	490	1e-137
CCL024656	BF073474	hs.fna	NM_001946	Homo sapiens dual specificity phosphatase 6 (DUSP6), transcript variant 1, mRNA	DUSP6	856	0
CCL024869	BF706728	hs.fna	NM_001947	Homo sapiens dual specificity phosphatase 7 (DUSP7), mRNA	DUSP7	321	6e-87
CCL025064	BE668324	hs.fna	NM_001396	Homo sapiens dual-specificity tyrosine-(Y)-phosphorylation regulated kinase 1A (DYRK1A), transcript variant 1, mRNA	DYRK1A	210	1e-53
CCL025113	BE722870	hs.fna	NM_001949	Homo sapiens E2F transcription factor 3 (E2F3), mRNA	E2F3	254	4e-67
CCL024808	BF601307	hs.fna	NM_001950	Homo sapiens E2F transcription factor 4, p107/p130-binding (E2F4), mRNA	E2F4	739	0
CCL023785	AW656808	hs.fna	NM_001402	Homo sapiens eukaryotic translation elongation factor 1 alpha 1 (EEF1A1), mRNA	EEF1A1	668	0
CCL025100	BE685153	hs.fna	NM_001402	Homo sapiens eukaryotic translation elongation factor 1 alpha 1 (EEF1A1), mRNA	EEF1A1	743	0
CCL025133	BE750737	hs.fna	NM_005227	Homo sapiens ephrin-A4 (EFNA4), transcript variant 1, mRNA	EFNA4	460	1e-128
CCL024651	BF073247	hs.fna	NM_004429	Homo sapiens ephrin-B1 (EFNB1), mRNA	EFNB1	664	0
CCL025080	BE684281	hs.fna	NM_206539	Homo sapiens EGF-like-domain, multiple 9 (EGFL9), transcript variant 2, mRNA	EGFL9	426	1e-118
CCL025111	BE722865	hs.fna	NM_005228	Homo sapiens epidermal growth factor receptor (erythroblastic leukemia viral (v-erb-b) oncogene homolog, avian) (EGFR), transcript variant 1, mRNA	EGFR	228	7e-59
CCL024542	AW326637	hs.fna	NM_001964	Homo sapiens early growth response 1 (EGR1), mRNA	EGR1	502	1e-141
CCL023681	BE721322	hs.fna	NM_001964	Homo sapiens early growth response 1 (EGR1), mRNA	EGR1	502	1e-141
CCL024792	AW427615	hs.fna	NM_000399	Homo sapiens early growth response 2 (Krox-20 homolog, Drosophila) (EGR2), mRNA	EGR2	458	1e-128
CCL024008	BE721439	hs.fna	NM_003752	Homo sapiens eukaryotic translation initiation factor 3, subunit 8, 110kDa (EIF3S8), mRNA	EIF3S8	771	0
CCL023853	BI535099	hs.fna	NM_001968	Homo sapiens eukaryotic translation initiation factor 4E (EIF4E), mRNA	EIF4E	460	1e-128
CCL023841	BE668097	hs.fna	NM_001418	Homo sapiens eukaryotic translation initiation factor 4 gamma, 2 (EIF4G2), mRNA	EIF4G2	367	1e-101
CCL024100	BM254277	hs.fna	NM_021952	Homo sapiens ELAV (embryonic lethal, abnormal vision, Drosophila)-like 4 (Hu antigen D) (ELAVL4), mRNA	ELAVL4	597	1e-170
CCL024206	AW356267	hs.fna	NM_005229	Homo sapiens ELK1, member of ETS oncogene family (ELK1), mRNA	ELK1	319	2e-86
CCL024501	BI680114	hs.fna	NM_003633	Homo sapiens ectodermal-neural cortex (with BTB-like domain) (ENC1), mRNA	ENC1	561	1e-159
CCL024707	BI848489	hs.fna	NM_000118	Homo sapiens endoglin (Osler-Rendu-Weber syndrome 1) (ENG), mRNA	ENG	165	8e-40
CCL024547	BM089403	hs.fna	NM_000118	Homo sapiens endoglin (Osler-Rendu-Weber syndrome 1) (ENG), mRNA	ENG	244	1e-63
CCL023718	BE668524	hs.fna	NM_001428	Homo sapiens enolase 1, (alpha) (ENO1), mRNA	ENO1	593	1e-168
CCL024756	BM086757	hs.fna	NM_006208	Homo sapiens ectonucleotide pyrophosphatase/phosphodiesterase 1 (ENPP1), mRNA	ENPP1	268	6e-71
CCL024359	AW446973	hs.fna	NM_001429	Homo sapiens E1A binding protein p300 (EP300), mRNA	EP300	355	3e-97
CCL024887	BF774981	hs.fna	NM_203342	Homo sapiens erythrocyte membrane protein band 4.1 (elliptocytosis 1, RH-linked) (EPB41), transcript variant 2, mRNA	EPB41	458	1e-128
CCL025146	BI535186	hs.fna	NM_001431	Homo sapiens erythrocyte membrane protein band 4.1-like 2 (EPB41L2), mRNA	EPB41L2	246	3e-64
CCL024975	BM288735	hs.fna	NM_005232	Homo sapiens EphA1 (EPHA1), mRNA	EPHA1	583	1e-166
CCL025112	BE722796	hs.fna	NM_004431	Homo sapiens EphA2 (EPHA2), mRNA	EPHA2	755	0
CCL024845	BF652491	hs.fna	NM_182644	Homo sapiens EphA3 (EPHA3), transcript variant 2, mRNA	EPHA3	704	0
CCL024370	AW658548	hs.fna	NM_004440	Homo sapiens EphA7 (EPHA7), mRNA	EPHA7	684	0
CCL024957	BM257594	hs.fna	NM_017449	Homo sapiens EphB2 (EPHB2), transcript variant 1, mRNA	EPHB2	478	1e-134
CCL024686	BI847559	hs.fna	NM_004443	Homo sapiens EphB3 (EPHB3), mRNA	EPHB3	646	0
CCL024600	BE754521	hs.fna	NM_004444	Homo sapiens EphB4 (EPHB4), mRNA	EPHB4	839	0
CCL024351	AW632100	hs.fna	NM_004445	Homo sapiens EphB6 (EPHB6), mRNA	EPHB6	543	1e-154
CCL025028	BE663803	hs.fna	NM_000799	Homo sapiens erythropoietin (EPO), mRNA	EPO	117	1e-25
CCL023706	BM105496	hs.fna	NM_000121	Homo sapiens erythropoietin receptor (EPOR), mRNA	EPOR	446	1e-124
CCL024916	BM105496	hs.fna	NM_000121	Homo sapiens erythropoietin receptor (EPOR), mRNA	EPOR	446	1e-124
CCL024804	BF600828	hs.fna	NM_001982	Homo sapiens v-erb-b2 erythroblastic leukemia viral oncogene homolog 3 (avian) (ERBB3), mRNA	ERBB3	712	0
CCL024762	BM087120	hs.fna	NM_005235	Homo sapiens v-erb-a erythroblastic leukemia viral oncogene homolog 4 (avian) (ERBB4), mRNA	ERBB4	817	0
CCL025122	BE749813	hs.fna	NM_000122	Homo sapiens excision repair cross-complementing rodent repair deficiency, complementation group 3 (xeroderma pigmentosum group B complementing) (ERCC3), mRNA	ERCC3	636	0
CCL025092	BE684406	hs.fna	NM_004730	Homo sapiens eukaryotic translation termination factor 1 (ETF1), mRNA	ETF1	347	6e-95
CCL023845	BE723588	hs.fna	NM_005239	Homo sapiens v-ets erythroblastosis virus E26 oncogene homolog 2 (avian) (ETS2), mRNA	ETS2	125	5e-28
CCL024881	BF774234	hs.fna	NM_005239	Homo sapiens v-ets erythroblastosis virus E26 oncogene homolog 2 (avian) (ETS2), mRNA	ETS2	456	1e-127
CCL024789	AW482078	hs.fna	NM_001986	Homo sapiens ets variant gene 4 (E1A enhancer binding protein, E1AF) (ETV4), mRNA	ETV4	460	1e-129
CCL024761	BM087146	hs.fna	NM_004454	Homo sapiens ets variant gene 5 (ets-related molecule) (ETV5), mRNA	ETV5	272	6e-72
CCL024120	BE663599	hs.fna	NM_005243	Homo sapiens Ewing sarcoma breakpoint region 1 (EWSR1), transcript variant EWS, mRNA	EWSR1	763	0
CCL024085	BF654105	hs.fna	NM_004102	Homo sapiens fatty acid binding protein 3, muscle and heart (mammary-derived growth inhibitor) (FABP3), mRNA	FABP3	474	1e-133
CCL024121	BE663615	hs.fna	NM_001444	Homo sapiens fatty acid binding protein 5 (psoriasis-associated) (FABP5), mRNA	FABP5	579	1e-164
CCL025120	BE749477	hs.fna	NM_003824	Homo sapiens Fas (TNFRSF6)-associated via death domain (FADD), mRNA	FADD	165	9e-40
CCL024753	BM031181	hs.fna	NM_004629	Homo sapiens Fanconi anemia, complementation group G (FANCG), mRNA	FANCG	486	1e-136
CCL024097	BM107396	hs.fna	NM_033015	Homo sapiens FAST kinase (FASTK), transcript variant 4, mRNA	FASTK	759	0
CCL024129	BE665437	hs.fna	NM_012164	Homo sapiens F-box and WD-40 domain protein 2 (FBXW2), mRNA	FBXW2	922	0
CCL024009	BE751327	hs.fna	NM_004106	Homo sapiens Fc fragment of IgE, high affinity I, receptor for; gamma polypeptide (FCER1G), mRNA	FCER1G	371	1e-102
CCL024573	BE751327	hs.fna	NM_004106	Homo sapiens Fc fragment of IgE, high affinity I, receptor for; gamma polypeptide (FCER1G), mRNA	FCER1G	371	1e-102
CCL024573	BE751327	hs.fna	NM_004106	Homo sapiens Fc fragment of IgE, high affinity I, receptor for; gamma polypeptide (FCER1G), mRNA	FCER1G	371	1e-102
CCL024776	BM483135	hs.fna	NM_004001	Homo sapiens Fc fragment of IgG, low affinity IIb, receptor for (CD32) (FCGR2B), transcript variant 1, mRNA	FCGR2B	56	4E-6
CCL023782	AW656137	hs.fna	NM_004107	Homo sapiens Fc fragment of IgG, receptor, transporter, alpha (FCGRT), mRNA	FCGRT	357	1e-97
CCL024888	BF774884	hs.fna	NM_021871	Homo sapiens fibrinogen, A alpha polypeptide (FGA), transcript variant alpha, mRNA	FGA	502	1e-141
CCL023827	AW482465	hs.fna	NM_005141	Homo sapiens fibrinogen, B beta polypeptide (FGB), mRNA	FGB	58	8E-9
CCL025134	BE750836	hs.fna	NM_004463	Homo sapiens faciogenital dysplasia (Aarskog-Scott syndrome) (FGD1), mRNA	FGD1	912	0
CCL024528	BI683033	hs.fna	NM_033642	Homo sapiens fibroblast growth factor 13 (FGF13), transcript variant 1B, mRNA	FGF13	531	1e-150
CCL024443	AW669573	hs.fna	NM_023106	Homo sapiens fibroblast growth factor receptor 1 (fms-related tyrosine kinase 2, Pfeiffer syndrome) (FGFR1), transcript variant 4, mRNA	FGFR1	684	0
CCL024641	BE809123	hs.fna	NM_023106	Homo sapiens fibroblast growth factor receptor 1 (fms-related tyrosine kinase 2, Pfeiffer syndrome) (FGFR1), transcript variant 4, mRNA	FGFR1	680	0
CCL024807	BF603415	hs.fna	NM_022975	Homo sapiens fibroblast growth factor receptor 2 (bacteria-expressed kinase, keratinocyte growth factor receptor, craniofacial dysostosis 1, Crouzon syndrome, Pfeiffer syndrome, Jackson-Weiss syndrome) (FGFR2), transcript variant 8, mRNA	FGFR2	161	1e-38
CCL024964	BM258259	hs.fna	NM_002011	Homo sapiens fibroblast growth factor receptor 4 (FGFR4), transcript variant 1, mRNA	FGFR4	492	1e-138
CCL024976	BM286114	hs.fna	NM_021870	Homo sapiens fibrinogen, gamma polypeptide (FGG), transcript variant gamma-B, mRNA	FGG	733	0
CCL024862	BF654910	hs.fna	NM_021023	Homo sapiens complement factor H related 3 (FHR-3), mRNA	FHR-3	618	1e-176
CCL024553	BE723698	hs.fna	NM_004470	Homo sapiens FK506 binding protein 2, 13kDa (FKBP2), transcript variant 1, mRNA	FKBP2	678	0
CCL023771	AW481398	hs.fna	XM_375853	Homo sapiens protein BAP28 (FLJ10359), mRNA	FLJ10359	551	1e-156
CCL023771	AW481398	hs.fna	XM_375853	Homo sapiens protein BAP28 (FLJ10359), mRNA	FLJ10359	551	1e-156
CCL024813	BF602479	hs.fna	NM_018202	Homo sapiens hypothetical protein FLJ10747 (FLJ10747), mRNA	FLJ10747	684	0
CCL024084	BF653014	hs.fna	NM_018289	Homo sapiens hypothetical protein FLJ10979 (FLJ10979), mRNA	FLJ10979	692	0
CCL023987	BI542161	hs.fna	NM_024598	Homo sapiens hypothetical protein FLJ13154 (FLJ13154), mRNA	FLJ13154	571	1e-162
CCL024153	BI537010	hs.fna	NM_023079	Homo sapiens hypothetical protein FLJ13855 (FLJ13855), mRNA	FLJ13855	248	5e-65
CCL024153	BI537010	hs.fna	NM_023079	Homo sapiens hypothetical protein FLJ13855 (FLJ13855), mRNA	FLJ13855	248	5e-65
CCL023975	AW659901	hs.fna	NM_017851	Homo sapiens hypothetical protein FLJ20509 (FLJ20509), mRNA	FLJ20509	420	1e-117
CCL023801	BI898818	hs.fna	XM_379933	Homo sapiens hypothetical protein FLJ25778 (FLJ25778), mRNA	FLJ25778	823	0
CCL024633	BE758061	hs.fna	NM_006700	Homo sapiens FLN29 gene product (FLN29), mRNA	FLN29	618	1e-176
CCL024455	AW653348	hs.fna	NM_005803	Homo sapiens flotillin 1 (FLOT1), mRNA	FLOT1	785	0
CCL024879	BF775016	hs.fna	NM_004119	Homo sapiens fms-related tyrosine kinase 3 (FLT3), mRNA	FLT3	208	4e-53
CCL024934	BM253753	hs.fna	NM_004119	Homo sapiens fms-related tyrosine kinase 3 (FLT3), mRNA	FLT3	280	1e-74
CCL024933	BM253635	hs.fna	NM_001459	Homo sapiens fms-related tyrosine kinase 3 ligand (FLT3LG), mRNA	FLT3LG	371	1e-102
CCL024111	BM285802	hs.fna	NM_002020	Homo sapiens fms-related tyrosine kinase 4 (FLT4), transcript variant 2, mRNA	FLT4	325	3e-88
CCL024119	BE663351	hs.fna	NM_002027	Homo sapiens farnesyltransferase, CAAX box, alpha (FNTA), mRNA	FNTA	728	0
CCL024545	BM089359	hs.fna	NM_005252	Homo sapiens v-fos FBJ murine osteosarcoma viral oncogene homolog (FOS), mRNA	FOS	757	0
CCL024921	BM106196	hs.fna	NM_006732	Homo sapiens FBJ murine osteosarcoma viral oncogene homolog B (FOSB), mRNA	FOSB	706	0
CCL023709	BF655147	hs.fna	NM_002015	Homo sapiens forkhead box O1A (rhabdomyosarcoma) (FOXO1A), mRNA	FOXO1A	327	8e-89
CCL024863	BF655147	hs.fna	NM_002015	Homo sapiens forkhead box O1A (rhabdomyosarcoma) (FOXO1A), mRNA	FOXO1A	327	8e-89
CCL023717	BE236367	hs.fna	NM_004958	Homo sapiens FK506 binding protein 12-rapamycin associated protein 1 (FRAP1), mRNA	FRAP1	797	0
CCL024883	BF774514	hs.fna	NM_006350	Homo sapiens follistatin (FST), transcript variant FST317, mRNA	FST	622	1e-177
CCL024604	BE754622	hs.fna	NM_002032	Homo sapiens ferritin, heavy polypeptide 1 (FTH1), mRNA	FTH1	480	1e-134
CCL024821	BF603731	hs.fna	NM_000146	Homo sapiens ferritin, light polypeptide (FTL), mRNA	FTL	248	6e-65
CCL024987	AW354266	hs.fna	NM_002569	Homo sapiens furin (paired basic amino acid cleaving enzyme) (FURIN), mRNA	FURIN	369	1e-101
CCL024388	AW652569	hs.fna	NM_002569	Homo sapiens furin (paired basic amino acid cleaving enzyme) (FURIN), mRNA	FURIN	105	6e-22
CCL024081	BF652272	hs.fna	NM_004960	Homo sapiens fusion (involved in t(12;16) in malignant liposarcoma) (FUS), mRNA	FUS	311	5e-84
CCL024001	BM089969	hs.fna	NM_006625	Homo sapiens FUS interacting protein (serine-arginine rich) 1 (FUSIP1), transcript variant 1, mRNA	FUSIP1	264	3e-70
CCL024134	BE667892	hs.fna	NM_178155	Homo sapiens fucosyltransferase 8 (alpha (1,6) fucosyltransferase) (FUT8), transcript variant 1, mRNA	FUT8	496	1e-139
CCL024714	BI898346	hs.fna	NM_001465	Homo sapiens FYN binding protein (FYB-120/130) (FYB), mRNA	FYB	254	1e-66
CCL024714	BI898346	hs.fna	NM_001465	Homo sapiens FYN binding protein (FYB-120/130) (FYB), mRNA	FYB	254	1e-66
CCL024376	AW658538	hs.fna	NM_153048	Homo sapiens FYN oncogene related to SRC, FGR, YES (FYN), transcript variant 3, mRNA	FYN	589	1e-167
CCL024959	BM257857	hs.fna	NM_001469	Homo sapiens thyroid autoantigen 70kDa (Ku antigen) (G22P1), mRNA	G22P1	454	1e-127
CCL024066	BF651881	hs.fna	NM_000152	Homo sapiens glucosidase, alpha; acid (Pompe disease, glycogen storage disease type II) (GAA), mRNA	GAA	603	1e-171
CCL023985	BI541851	hs.fna	NM_007278	Homo sapiens GABA(A) receptor-associated protein (GABARAP), mRNA	GABARAP	765	0
CCL024536	BI683136	hs.fna	NM_007285	Homo sapiens GABA(A) receptor-associated protein-like 2 (GABARAPL2), mRNA	GABARAPL2	783	0
CCL024503	BI680335	hs.fna	NM_021904	Homo sapiens gamma-aminobutyric acid (GABA) B receptor, 1 (GABBR1), transcript variant 3, mRNA	GABBR1	728	0
CCL025033	BE667286	hs.fna	NM_001924	Homo sapiens growth arrest and DNA-damage-inducible, alpha (GADD45A), mRNA	GADD45A	753	0
CCL025007	AW484346	hs.fna	NM_015675	Homo sapiens growth arrest and DNA-damage-inducible, beta (GADD45B), mRNA	GADD45B	281	4e-75
CCL024339	AW445481	hs.fna	NM_015892	Homo sapiens B cell RAG associated protein (GALNAC4S-6ST), mRNA	GALNAC4S-6ST	507	1e-143
CCL024446	AW669406	hs.fna	NM_002045	Homo sapiens growth associated protein 43 (GAP43), mRNA	GAP43	454	1e-127
CCL024533	BI683082	hs.fna	NM_002046	Homo sapiens glyceraldehyde-3-phosphate dehydrogenase (GAPD), mRNA	GAPD	692	0
CCL024950	BM257885	hs.fna	NM_002049	Homo sapiens GATA binding protein 1 (globin transcription factor 1) (GATA1), mRNA	GATA1	696	0
CCL023973	AW655285	hs.fna	NM_002052	Homo sapiens GATA binding protein 4 (GATA4), mRNA	GATA4	666	0
CCL024414	AW655285	hs.fna	NM_002052	Homo sapiens GATA binding protein 4 (GATA4), mRNA	GATA4	666	0
CCL024056	BM032098	hs.fna	NM_001482	Homo sapiens glycine amidinotransferase (L-arginine:glycine amidinotransferase) (GATM), mRNA	GATM	743	0
CCL024583	BE752153	hs.fna	NM_001495	Homo sapiens GDNF family receptor alpha 2 (GFRA2), mRNA	GFRA2	839	0
CCL023974	AW654530	hs.fna	NM_003878	Homo sapiens gamma-glutamyl hydrolase (conjugase, folylpolygammaglutamyl hydrolase) (GGH), mRNA	GGH	444	1e-124
CCL024702	BI848000	hs.fna	NM_000163	Homo sapiens growth hormone receptor (GHR), mRNA	GHR	389	1e-107
CCL024622	BE756468	hs.fna	NM_012201	Homo sapiens golgi apparatus protein 1 (GLG1), mRNA	GLG1	712	0
CCL023764	AW327030	hs.fna	NM_006708	Homo sapiens glyoxalase I (GLO1), mRNA	GLO1	63.9	2E-9
CCL025116	BE749306	hs.fna	NM_006098	Homo sapiens guanine nucleotide binding protein (G protein), beta polypeptide 2-like 1 (GNB2L1), mRNA	GNB2L1	632	1e-180
CCL024738	BM029787	hs.fna	NM_005275	Homo sapiens guanine nucleotide binding protein-like 1 (GNL1), mRNA	GNL1	676	0
CCL024141	BE683906	hs.fna	NM_022130	Homo sapiens golgi phosphoprotein 3 (coat-protein) (GOLPH3), mRNA	GOLPH3	583	1e-165
CCL024705	BI848046	hs.fna	NM_006143	Homo sapiens G protein-coupled receptor 19 (GPR19), mRNA	GPR19	583	1e-165
CCL024803	BF600078	hs.fna	NM_005297	Homo sapiens G protein-coupled receptor 24 (GPR24), mRNA	GPR24	398	1e-110
CCL024432	AW656929	hs.fna	NM_005302	Homo sapiens G protein-coupled receptor 37 (endothelin receptor type B-like) (GPR37), mRNA	GPR37	182	2e-45
CCL023988	BI679870	hs.fna	NM_022107	Homo sapiens G-protein signalling modulator 3 (AGS3-like, C. elegans) (GPSM3), mRNA	GPSM3	593	1e-168
CCL024628	BE757675	hs.fna	NM_002085	Homo sapiens glutathione peroxidase 4 (phospholipid hydroperoxidase) (GPX4), mRNA	GPX4	618	1e-176
CCL025073	BE681542	hs.fna	NM_004810	Homo sapiens GRB2-related adaptor protein 2 (GRAP2), mRNA	GRAP2	337	1e-91
CCL024606	BE755326	hs.fna	NM_001001555	Homo sapiens growth factor receptor-bound protein 10 (GRB10), transcript variant 4, mRNA	GRB10	694	0
CCL023683	BI541406	hs.fna	NM_001001555	Homo sapiens growth factor receptor-bound protein 10 (GRB10), transcript variant 4, mRNA	GRB10	694	0
CCL024491	BI541904	hs.fna	NM_002086	Homo sapiens growth factor receptor-bound protein 2 (GRB2), mRNA	GRB2	793	0
CCL024349	AW447008	hs.fna	NM_019884	Homo sapiens glycogen synthase kinase 3 alpha (GSK3A), mRNA	GSK3A	801	0
CCL024935	BM254161	hs.fna	NM_002093	Homo sapiens glycogen synthase kinase 3 beta (GSK3B), mRNA	GSK3B	844	0
CCL024508	BI680922	hs.fna	NM_198252	Homo sapiens gelsolin (amyloidosis, Finnish type) (GSN), transcript variant 2, mRNA	GSN	745	0
CCL024733	BM030745	hs.fna	NM_146421	Homo sapiens glutathione S-transferase M1 (GSTM1), transcript variant 2, mRNA	GSTM1	436	1e-121
CCL024664	BF075251	hs.fna	NM_004832	Homo sapiens glutathione S-transferase omega 1 (GSTO1), mRNA	GSTO1	500	1e-140
CCL023879	CF769141	hs.fna	NM_001515	Homo sapiens general transcription factor IIH, polypeptide 2, 44kDa (GTF2H2), mRNA	GTF2H2	307	5e-83
CCL024798	BF599659	hs.fna	XR_000225	Homo sapiens general transcription factor II, i, pseudogene 1 (GTF2IP1), misc RNA	GTF2IP1	654	0
CCL024335	AW355019	hs.fna	NM_033423	Homo sapiens granzyme H (cathepsin G-like 2, protein h-CCPX) (GZMH), mRNA	GZMH	230	1e-59
CCL023669	AW652641	hs.fna	NM_003642	Homo sapiens histone acetyltransferase 1 (HAT1), mRNA	HAT1	406	1e-113
CCL024424	AW652641	hs.fna	NM_003642	Homo sapiens histone acetyltransferase 1 (HAT1), mRNA	HAT1	406	1e-113
CCL025158	BI538882	hs.fna	NM_002110	Homo sapiens hemopoietic cell kinase (HCK), mRNA	HCK	676	0
CCL023691	BI774644	hs.fna	NM_005335	Homo sapiens hematopoietic cell-specific Lyn substrate 1 (HCLS1), mRNA	HCLS1	507	1e-143
CCL024539	BI774644	hs.fna	NM_005335	Homo sapiens hematopoietic cell-specific Lyn substrate 1 (HCLS1), mRNA	HCLS1	507	1e-143
CCL024452	AW653386	hs.fna	NM_003883	Homo sapiens histone deacetylase 3 (HDAC3), mRNA	HDAC3	837	0
CCL024892	BF774816	hs.fna	NM_000521	Homo sapiens hexosaminidase B (beta polypeptide) (HEXB), mRNA	HEXB	258	6e-68
CCL025056	BE667979	hs.fna	NM_000601	Homo sapiens hepatocyte growth factor (hepapoietin A; scatter factor) (HGF), mRNA	HGF	533	1e-151
CCL024423	AW656839	hs.fna	NM_181054	Homo sapiens hypoxia-inducible factor 1, alpha subunit (basic helix-loop-helix transcription factor) (HIF1A), transcript variant 2, mRNA	HIF1A	559	1e-158
CCL024913	BM107088	hs.fna	NM_005340	Homo sapiens histidine triad nucleotide binding protein 1 (HINT1), mRNA	HINT1	599	1e-170
CCL024838	BF651515	hs.fna	NM_022740	Homo sapiens homeodomain interacting protein kinase 2 (HIPK2), mRNA	HIPK2	670	0
CCL025104	BE684738	hs.fna	NM_005734	Homo sapiens homeodomain interacting protein kinase 3 (HIPK3), mRNA	HIPK3	815	0
CCL023711	BF655340	hs.fna	NM_014260	Homo sapiens HLA class II region expressed gene KE2 (HKE2), mRNA	HKE2	525	1e-148
CCL024864	BF655340	hs.fna	NM_014260	Homo sapiens HLA class II region expressed gene KE2 (HKE2), mRNA	HKE2	525	1e-148
CCL024442	AW652180	hs.fna	NM_002116	Homo sapiens major histocompatibility complex, class I, A (HLA-A), mRNA	HLA-A	375	1e-103
CCL024814	BF602642	hs.fna	NM_005514	Homo sapiens major histocompatibility complex, class I, B (HLA-B), mRNA	HLA-B	444	1e-124
CCL024940	BM254577	hs.fna	NM_006120	Homo sapiens major histocompatibility complex, class II, DM alpha (HLA-DMA), mRNA	HLA-DMA	339	3e-92
CCL024347	AW486452	hs.fna	NM_002118	Homo sapiens major histocompatibility complex, class II, DM beta (HLA-DMB), mRNA	HLA-DMB	206	2e-52
CCL024779	AW344607	hs.fna	NM_002119	Homo sapiens major histocompatibility complex, class II, DO alpha (HLA-DOA), mRNA	HLA-DOA	309	2e-83
CCL024939	BM254488	hs.fna	NM_002122	Homo sapiens major histocompatibility complex, class II, DQ alpha 1 (HLA-DQA1), mRNA	HLA-DQA1	430	1e-120
CCL024356	AW446389	hs.fna	NM_002123	Homo sapiens major histocompatibility complex, class II, DQ beta 1 (HLA-DQB1), mRNA	HLA-DQB1	452	1e-126
CCL024570	BE751050	hs.fna	NM_002123	Homo sapiens major histocompatibility complex, class II, DQ beta 1 (HLA-DQB1), mRNA	HLA-DQB1	222	4e-57
CCL024502	BI680369	hs.fna	NM_002123	Homo sapiens major histocompatibility complex, class II, DQ beta 1 (HLA-DQB1), mRNA	HLA-DQB1	325	4e-88
CCL024047	BI898324	hs.fna	NM_002123	Homo sapiens major histocompatibility complex, class II, DQ beta 1 (HLA-DQB1), mRNA	HLA-DQB1	412	1e-114
CCL024436	AW654695	hs.fna	NM_019111	Homo sapiens major histocompatibility complex, class II, DR alpha (HLA-DRA), mRNA	HLA-DRA	319	2e-86
CCL024966	BM258447	hs.fna	NM_002124	Homo sapiens major histocompatibility complex, class II, DR beta 1 (HLA-DRB1), mRNA	HLA-DRB1	656	0
CCL024680	BF076480	hs.fna	NM_002125	Homo sapiens major histocompatibility complex, class II, DR beta 5 (HLA-DRB5), mRNA	HLA-DRB5	408	1e-113
CCL024379	AW658801	hs.fna	NM_002128	Homo sapiens high-mobility group box 1 (HMGB1), mRNA	HMGB1	878	0
CCL024519	BI681985	hs.fna	NM_002129	Homo sapiens high-mobility group box 2 (HMGB2), mRNA	HMGB2	387	1e-106
CCL024522	BI681634	hs.fna	NM_005517	Homo sapiens high-mobility group nucleosomal binding domain 2 (HMGN2), mRNA	HMGN2	706	0
CCL023786	AW656412	hs.fna	NM_031370	Homo sapiens heterogeneous nuclear ribonucleoprotein D (AU-rich element RNA binding protein 1, 37kDa) (HNRPD), transcript variant 1, mRNA	HNRPD	739	0
CCL024071	BF602772	hs.fna	NM_031844	Homo sapiens heterogeneous nuclear ribonucleoprotein U (scaffold attachment factor A) (HNRPU), transcript variant 1, mRNA	HNRPU	634	0
CCL023813	BF706526	hs.fna	NM_019102	Homo sapiens homeo box A5 (HOXA5), mRNA	HOXA5	652	0
CCL025157	BI538596	hs.fna	NM_000194	Homo sapiens hypoxanthine phosphoribosyltransferase 1 (Lesch-Nyhan syndrome) (HPRT1), mRNA	HPRT1	452	1e-126
CCL024711	BI975527	hs.fna	NM_001535	Homo sapiens HMT1 hnRNP methyltransferase-like 1 (S. cerevisiae) (HRMT1L1), mRNA	HRMT1L1	585	1e-166
CCL024616	BE756771	hs.fna	NM_005525	Homo sapiens hydroxysteroid (11-beta) dehydrogenase 1 (HSD11B1), transcript variant 1, mRNA	HSD11B1	426	1e-118
CCL024613	BE756834	hs.fna	NM_014234	Homo sapiens hydroxysteroid (17-beta) dehydrogenase 8 (HSD17B8), mRNA	HSD17B8	692	0
CCL024412	AW655211	hs.fna	NM_005526	Homo sapiens heat shock transcription factor 1 (HSF1), mRNA	HSF1	751	0
CCL025109	BE684657	hs.fna	NM_199324	Homo sapiens HIV-1 induced protein HIN-1 (HSHIN1), transcript variant 1, mRNA	HSHIN1	418	1e-116
CCL024799	BF599873	hs.fna	NM_005345	Homo sapiens heat shock 70kDa protein 1A (HSPA1A), mRNA	HSPA1A	771	0
CCL024532	BI682920	hs.fna	NM_001540	Homo sapiens heat shock 27kDa protein 1 (HSPB1), mRNA	HSPB1	414	1e-115
CCL023966	AW658055	hs.fna	NM_016209	Homo sapiens hematopoietic stem/progenitor cells 176 (HSPC176), mRNA	HSPC176	488	1e-137
CCL024373	AW652470	hs.fna	NM_007355	Homo sapiens heat shock 90kDa protein 1, beta (HSPCB), mRNA	HSPCB	672	0
CCL024788	AW336830	hs.fna	NM_199440	Homo sapiens heat shock 60kDa protein 1 (chaperonin) (HSPD1), nuclear gene encoding mitochondrial protein, transcript variant 2, mRNA	HSPD1	404	1e-112
CCL023765	AW658523	hs.fna	NM_002157	Homo sapiens heat shock 10kDa protein 1 (chaperonin 10) (HSPE1), mRNA	HSPE1	620	1e-177
CCL023984	BI540811	hs.fna	NM_013285	Homo sapiens nucleolar GTPase (HUMAUANTIG), mRNA	HUMAUANTIG	648	0
CCL025068	BE681499	hs.fna	NM_000201	Homo sapiens intercellular adhesion molecule 1 (CD54), human rhinovirus receptor (ICAM1), mRNA	ICAM1	85.7	6e-16
CCL025047	BE665800	hs.fna	NM_003259	Homo sapiens intercellular adhesion molecule 5, telencephalin (ICAM5), mRNA	ICAM5	75.8	6e-13
CCL024169	BF602474	hs.fna	NM_012092	Homo sapiens inducible T-cell co-stimulator (ICOS), mRNA	ICOS	301	5e-81
CCL023793	BI682649	hs.fna	NM_002163	Homo sapiens interferon consensus sequence binding protein 1 (ICSBP1), mRNA	ICSBP1	230	9e-60
CCL023793	BI682649	hs.fna	NM_002163	Homo sapiens interferon consensus sequence binding protein 1 (ICSBP1), mRNA	ICSBP1	230	9e-60
CCL023725	AW426239	hs.fna	NM_181353	Homo sapiens inhibitor of DNA binding 1, dominant negative helix-loop-helix protein (ID1), transcript variant 2, mRNA	ID1	200	1e-50
CCL024997	AW426239	hs.fna	NM_181353	Homo sapiens inhibitor of DNA binding 1, dominant negative helix-loop-helix protein (ID1), transcript variant 2, mRNA	ID1	200	1e-50
CCL024396	AW632048	hs.fna	NM_002167	Homo sapiens inhibitor of DNA binding 3, dominant negative helix-loop-helix protein (ID3), mRNA	ID3	585	1e-166
CCL023956	AW347875	hs.fna	NM_005896	Homo sapiens isocitrate dehydrogenase 1 (NADP+), soluble (IDH1), mRNA	IDH1	488	1e-137
CCL024692	BI775604	hs.fna	NM_003897	Homo sapiens immediate early response 3 (IER3), transcript variant short, mRNA	IER3	490	1e-137
CCL024106	BM256981	hs.fna	NM_016545	Homo sapiens immediate early response 5 (IER5), mRNA	IER5	430	1e-120
CCL024358	AW446783	hs.fna	NM_000204	Homo sapiens I factor (complement) (IF), mRNA	IF	345	3e-94
CCL024049	BI975491	hs.fna	NM_001547	Homo sapiens interferon-induced protein with tetratricopeptide repeats 2 (IFIT2), mRNA	IFIT2	373	1e-102
CCL024858	BF654282	hs.fna	NM_005534	Homo sapiens interferon gamma receptor 2 (interferon gamma transducer 1) (IFNGR2), mRNA	IFNGR2	163	3e-39
CCL024973	BM288554	hs.fna	NM_000618	Homo sapiens insulin-like growth factor 1 (somatomedin C) (IGF1), mRNA	IGF1	821	0
CCL024576	BE752096	hs.fna	NM_000875	Homo sapiens insulin-like growth factor 1 receptor (IGF1R), mRNA	IGF1R	583	1e-165
CCL024690	BI775276	hs.fna	NM_000612	Homo sapiens insulin-like growth factor 2 (somatomedin A) (IGF2), mRNA	IGF2	531	1e-150
CCL025060	BE665335	hs.fna	NM_000597	Homo sapiens insulin-like growth factor binding protein 2 (36kD) (IGFBP2), mRNA	IGFBP2	347	4e-95
CCL024186	AW355064	hs.fna	NM_000598	Homo sapiens insulin-like growth factor binding protein 3 (IGFBP3), mRNA	IGFBP3	103	1e-21
CCL025075	BE682286	hs.fna	NM_000598	Homo sapiens insulin-like growth factor binding protein 3 (IGFBP3), mRNA	IGFBP3	103	3e-21
CCL024466	AW669882	hs.fna	NM_001552	Homo sapiens insulin-like growth factor binding protein 4 (IGFBP4), mRNA	IGFBP4	83.8	3e-15
CCL024677	BF076225	hs.fna	NM_000599	Homo sapiens insulin-like growth factor binding protein 5 (IGFBP5), mRNA	IGFBP5	848	0
CCL024662	BF075898	hs.fna	NM_002178	Homo sapiens insulin-like growth factor binding protein 6 (IGFBP6), mRNA	IGFBP6	377	1e-103
CCL024998	AW427104	hs.fna	NM_001553	Homo sapiens insulin-like growth factor binding protein 7 (IGFBP7), mRNA	IGFBP7	688	0
CCL025115	BE724200	hs.fna	NM_001553	Homo sapiens insulin-like growth factor binding protein 7 (IGFBP7), mRNA	IGFBP7	644	0
CCL024882	BF774507	hs.fna	NM_006083	Homo sapiens IK cytokine, down-regulator of HLA II (IK), mRNA	IK	385	1e-106
CCL025057	BE682762	hs.fna	NM_003640	Homo sapiens inhibitor of kappa light polypeptide gene enhancer in B-cells, kinase complex-associated protein (IKBKAP), mRNA	IKBKAP	347	1e-94
CCL024211	BE681667	hs.fna	NM_001556	Homo sapiens inhibitor of kappa light polypeptide gene enhancer in B-cells, kinase beta (IKBKB), mRNA	IKBKB	704	0
CCL025072	BE681667	hs.fna	NM_001556	Homo sapiens inhibitor of kappa light polypeptide gene enhancer in B-cells, kinase beta (IKBKB), mRNA	IKBKB	704	0
CCL024218	BM253125	hs.fna	NM_003639	Homo sapiens inhibitor of kappa light polypeptide gene enhancer in B-cells, kinase gamma (IKBKG), mRNA	IKBKG	541	1e-153
CCL024930	BM253266	hs.fna	NM_003639	Homo sapiens inhibitor of kappa light polypeptide gene enhancer in B-cells, kinase gamma (IKBKG), mRNA	IKBKG	541	1e-153
CCL024848	BF652559	hs.fna	NM_000572	Homo sapiens interleukin 10 (IL10), mRNA	IL10	293	1e-78
CCL024420	AW652849	hs.fna	NM_001558	Homo sapiens interleukin 10 receptor, alpha (IL10RA), mRNA	IL10RA	159	5e-38
CCL024458	AW670108	hs.fna	NM_000628	Homo sapiens interleukin 10 receptor, beta (IL10RB), mRNA	IL10RB	486	1e-136
CCL024572	BE750928	hs.fna	NM_147162	Homo sapiens interleukin 11 receptor, alpha (IL11RA), transcript variant 2, mRNA	IL11RA	607	1e-173
CCL024746	BM032178	hs.fna	NM_147162	Homo sapiens interleukin 11 receptor, alpha (IL11RA), transcript variant 2, mRNA	IL11RA	630	1e-180
CCL023721	BM257856	hs.fna	NM_000882	Homo sapiens interleukin 12A (natural killer cell stimulatory factor 1, cytotoxic lymphocyte maturation factor 1, p35) (IL12A), mRNA	IL12A	125	5e-28
CCL024668	BF073865	hs.fna	NM_005535	Homo sapiens interleukin 12 receptor, beta 1 (IL12RB1), transcript variant 1, mRNA	IL12RB1	83.8	2e-15
CCL024731	BM030011	hs.fna	NM_004513	Homo sapiens interleukin 16 (lymphocyte chemoattractant factor) (IL16), transcript variant 1, mRNA	IL16	502	1e-141
CCL025160	BI539225	hs.fna	NM_001562	Homo sapiens interleukin 18 (interferon-gamma-inducing factor) (IL18), mRNA	IL18	410	1e-114
CCL025147	BI535079	hs.fna	NM_173343	Homo sapiens interleukin 1 receptor, type II (IL1R2), transcript variant 2, mRNA	IL1R2	256	3e-67
CCL024781	AW427989	hs.fna	NM_002182	Homo sapiens interleukin 1 receptor accessory protein (IL1RAP), transcript variant 1, mRNA	IL1RAP	329	2e-89
CCL024118	BE237060	hs.fna	NM_016584	Homo sapiens interleukin 23, alpha subunit p19 (IL23A), mRNA	IL23A	123	3e-27
CCL024434	AW669136	hs.fna	NM_000878	Homo sapiens interleukin 2 receptor, beta (IL2RB), mRNA	IL2RB	67.9	1e-10
CCL024854	BF655223	hs.fna	NM_000206	Homo sapiens interleukin 2 receptor, gamma (severe combined immunodeficiency) (IL2RG), mRNA	IL2RG	333	1e-90
CCL024609	BE756017	hs.fna	NM_000418	Homo sapiens interleukin 4 receptor (IL4R), mRNA	IL4R	272	5e-72
CCL025095	BE685522	hs.fna	NM_181359	Homo sapiens interleukin 6 receptor (IL6R), transcript variant 2, mRNA	IL6R	163	3e-39
CCL023733	BE683395	hs.fna	NM_175767	Homo sapiens interleukin 6 signal transducer (gp130, oncostatin M receptor) (IL6ST), transcript variant 2, mRNA	IL6ST	577	1e-164
CCL025071	BE683395	hs.fna	NM_175767	Homo sapiens interleukin 6 signal transducer (gp130, oncostatin M receptor) (IL6ST), transcript variant 2, mRNA	IL6ST	577	1e-164
CCL024970	BM259004	hs.fna	NM_000880	Homo sapiens interleukin 7 (IL7), mRNA	IL7	317	9e-86
CCL024783	AW428020	hs.fna	NM_002185	Homo sapiens interleukin 7 receptor (IL7R), mRNA	IL7R	113	1e-24
CCL024783	AW428020	hs.fna	NM_002185	Homo sapiens interleukin 7 receptor (IL7R), mRNA	IL7R	113	1e-24
CCL023797	BE751067	hs.fna	NM_001557	Homo sapiens interleukin 8 receptor, beta (IL8RB), mRNA	IL8RB	462	1e-129
CCL023798	BE751588	hs.fna	NM_001557	Homo sapiens interleukin 8 receptor, beta (IL8RB), mRNA	IL8RB	408	1e-113
CCL023798	BE751588	hs.fna	NM_001557	Homo sapiens interleukin 8 receptor, beta (IL8RB), mRNA	IL8RB	408	1e-113
CCL024580	BE899698	hs.fna	NM_004517	Homo sapiens integrin-linked kinase (ILK), mRNA	ILK	708	0
CCL024033	BF073279	hs.fna	NM_176799	Homo sapiens integrin-linked kinase-associated serine/threonine phosphatase 2C (ILKAP), transcript variant 2, mRNA	ILKAP	595	1e-169
CCL024829	BF652037	hs.fna	NM_024317	Homo sapiens leukocyte immunoglobulin-like receptor, subfamily A (without TM domain), member 5 (ILT10), mRNA	ILT10	149	5e-35
CCL024090	BM253950	hs.fna	NM_005536	Homo sapiens inositol(myo)-1(or 4)-monophosphatase 1 (IMPA1), mRNA	IMPA1	256	2e-67
CCL024524	BI681890	hs.fna	NM_016162	Homo sapiens inhibitor of growth family, member 4 (ING4), transcript variant 1, mRNA	ING4	595	1e-169
CCL024555	BE721322	hs.fna	NM_002191	Homo sapiens inhibin, alpha (INHA), mRNA	INHA	392	1e-108
CCL023682	BE755326	hs.fna	NM_002191	Homo sapiens inhibin, alpha (INHA), mRNA	INHA	392	1e-108
CCL024504	BI680983	hs.fna	NM_002191	Homo sapiens inhibin, alpha (INHA), mRNA	INHA	270	2e-71
CCL023672	AW437425	hs.fna	NM_002192	Homo sapiens inhibin, beta A (activin A, activin AB alpha polypeptide) (INHBA), mRNA	INHBA	654	0
CCL024338	AW437425	hs.fna	NM_002192	Homo sapiens inhibin, beta A (activin A, activin AB alpha polypeptide) (INHBA), mRNA	INHBA	654	0
CCL024371	AW658434	hs.fna	NM_002192	Homo sapiens inhibin, beta A (activin A, activin AB alpha polypeptide) (INHBA), mRNA	INHBA	343	1e-93
CCL024645	BE809591	hs.fna	NM_002194	Homo sapiens inositol polyphosphate-1-phosphatase (INPP1), mRNA	INPP1	488	1e-137
CCL023828	BM106347	hs.fna	NM_005541	Homo sapiens inositol polyphosphate-5-phosphatase, 145kDa (INPP5D), mRNA	INPP5D	295	2e-79
CCL023828	BM106347	hs.fna	NM_005541	Homo sapiens inositol polyphosphate-5-phosphatase, 145kDa (INPP5D), mRNA	INPP5D	295	2e-79
CCL024165	BM256593	hs.fna	NM_007199	Homo sapiens interleukin-1 receptor-associated kinase 3 (IRAK3), mRNA	IRAK3	432	1e-120
CCL024482	BI541919	hs.fna	NM_002198	Homo sapiens interferon regulatory factor 1 (IRF1), mRNA	IRF1	597	1e-170
CCL025008	AW484625	hs.fna	NM_002199	Homo sapiens interferon regulatory factor 2 (IRF2), mRNA	IRF2	224	7e-58
CCL023689	BI682367	hs.fna	NM_001571	Homo sapiens interferon regulatory factor 3 (IRF3), mRNA	IRF3	347	1e-94
CCL024513	BI682367	hs.fna	NM_001571	Homo sapiens interferon regulatory factor 3 (IRF3), mRNA	IRF3	347	1e-94
CCL024649	BF074560	hs.fna	NM_001572	Homo sapiens interferon regulatory factor 7 (IRF7), transcript variant a, mRNA	IRF7	335	4e-91
CCL024969	BM258996	hs.fna	NM_006084	Homo sapiens interferon-stimulated transcription factor 3, gamma 48kDa (ISGF3G), mRNA	ISGF3G	426	1e-118
CCL025039	BE667049	hs.fna	NM_000419	Homo sapiens integrin, alpha 2b (platelet glycoprotein IIb of IIb/IIIa complex, antigen CD41B) (ITGA2B), mRNA	ITGA2B	442	1e-123
CCL024980	BM287519	hs.fna	NM_002204	Homo sapiens integrin, alpha 3 (antigen CD49C, alpha 3 subunit of VLA-3 receptor) (ITGA3), transcript variant a, mRNA	ITGA3	595	1e-169
CCL024127	BE668420	hs.fna	NM_000885	Homo sapiens integrin, alpha 4 (antigen CD49D, alpha 4 subunit of VLA-4 receptor) (ITGA4), mRNA	ITGA4	325	4e-88
CCL025059	BE668420	hs.fna	NM_000885	Homo sapiens integrin, alpha 4 (antigen CD49D, alpha 4 subunit of VLA-4 receptor) (ITGA4), mRNA	ITGA4	325	4e-88
CCL024769	AW352917	hs.fna	NM_002205	Homo sapiens integrin, alpha 5 (fibronectin receptor, alpha polypeptide) (ITGA5), mRNA	ITGA5	648	0
CCL024769	AW352917	hs.fna	NM_002205	Homo sapiens integrin, alpha 5 (fibronectin receptor, alpha polypeptide) (ITGA5), mRNA	ITGA5	648	0
CCL024643	BE809295	hs.fna	NM_002205	Homo sapiens integrin, alpha 5 (fibronectin receptor, alpha polypeptide) (ITGA5), mRNA	ITGA5	759	0
CCL024643	BE809295	hs.fna	NM_002205	Homo sapiens integrin, alpha 5 (fibronectin receptor, alpha polypeptide) (ITGA5), mRNA	ITGA5	759	0
CCL025081	BE683842	hs.fna	NM_000210	Homo sapiens integrin, alpha 6 (ITGA6), mRNA	ITGA6	642	0
CCL024625	BE808135	hs.fna	NM_002206	Homo sapiens integrin, alpha 7 (ITGA7), mRNA	ITGA7	553	1e-157
CCL024385	AW657925	hs.fna	NM_003638	Homo sapiens integrin, alpha 8 (ITGA8), mRNA	ITGA8	692	0
CCL025076	BE682328	hs.fna	NM_002208	Homo sapiens integrin, alpha E (antigen CD103, human mucosal lymphocyte antigen 1; alpha polypeptide) (ITGAE), mRNA	ITGAE	317	9e-86
CCL024860	BF654844	hs.fna	NM_002209	Homo sapiens integrin, alpha L (antigen CD11A (p180), lymphocyte function-associated antigen 1; alpha polypeptide) (ITGAL), mRNA	ITGAL	339	2e-92
CCL023687	BI679978	hs.fna	NM_000632	Homo sapiens integrin, alpha M (complement component receptor 3, alpha; also known as CD11b (p170), macrophage antigen alpha polypeptide) (ITGAM), mRNA	ITGAM	303	1e-81
CCL024139	BI536806	hs.fna	NM_002210	Homo sapiens integrin, alpha V (vitronectin receptor, alpha polypeptide, antigen CD51) (ITGAV), mRNA	ITGAV	141	1e-32
CCL024087	BF655065	hs.fna	NM_000887	Homo sapiens integrin, alpha X (antigen CD11C (p150), alpha polypeptide) (ITGAX), mRNA	ITGAX	327	9e-89
CCL024562	AW425771	hs.fna	NM_133376	Homo sapiens integrin, beta 1 (fibronectin receptor, beta polypeptide, antigen CD29 includes MDF2, MSK12) (ITGB1), transcript variant 1E, mRNA	ITGB1	357	5e-98
CCL024403	AW654906	hs.fna	NM_000211	Homo sapiens integrin, beta 2 (antigen CD18 (p95), lymphocyte function-associated antigen 1; macrophage antigen 1 (mac-1) beta subunit) (ITGB2), mRNA	ITGB2	486	1e-136
CCL024618	BE899766	hs.fna	NM_000212	Homo sapiens integrin, beta 3 (platelet glycoprotein IIIa, antigen CD61) (ITGB3), mRNA	ITGB3	525	1e-148
CCL024706	BI848342	hs.fna	NM_000213	Homo sapiens integrin, beta 4 (ITGB4), mRNA	ITGB4	652	0
CCL024046	BI898359	hs.fna	NM_002212	Homo sapiens integrin beta 4 binding protein (ITGB4BP), transcript variant 1, mRNA	ITGB4BP	763	0
CCL023719	BE668619	hs.fna	NM_002213	Homo sapiens integrin, beta 5 (ITGB5), mRNA	ITGB5	636	0
CCL025038	BE668619	hs.fna	NM_002213	Homo sapiens integrin, beta 5 (ITGB5), mRNA	ITGB5	636	0
CCL025010	BE663546	hs.fna	NM_000889	Homo sapiens integrin, beta 7 (ITGB7), mRNA	ITGB7	642	0
CCL025051	BE664712	hs.fna	NM_002222	Homo sapiens inositol 1,4,5-triphosphate receptor, type 1 (ITPR1), mRNA	ITPR1	507	1e-143
CCL025102	BE685130	hs.fna	NM_002223	Homo sapiens inositol 1,4,5-triphosphate receptor, type 2 (ITPR2), mRNA	ITPR2	884	0
CCL024398	AW660432	hs.fna	NM_002224	Homo sapiens inositol 1,4,5-triphosphate receptor, type 3 (ITPR3), mRNA	ITPR3	852	0
CCL023739	BI536604	hs.fna	NM_002227	Homo sapiens Janus kinase 1 (a protein tyrosine kinase) (JAK1), mRNA	JAK1	547	1e-155
CCL025129	BI536604	hs.fna	NM_002227	Homo sapiens Janus kinase 1 (a protein tyrosine kinase) (JAK1), mRNA	JAK1	547	1e-155
CCL025124	BE749838	hs.fna	NM_005056	Homo sapiens Jumonji, AT rich interactive domain 1A (RBBP2-like) (JARID1A), mRNA	JARID1A	601	1e-171
CCL023992	BI848859	hs.fna	NM_016281	Homo sapiens STE20-like kinase (JIK), mRNA	JIK	959	0
CCL024213	BF599703	hs.fna	NM_002228	Homo sapiens v-jun sarcoma virus 17 oncogene homolog (avian) (JUN), mRNA	JUN	591	1e-168
CCL024990	BM480462	hs.fna	NM_002228	Homo sapiens v-jun sarcoma virus 17 oncogene homolog (avian) (JUN), mRNA	JUN	381	1e-105
CCL024977	BM286929	hs.fna	NM_002229	Homo sapiens jun B proto-oncogene (JUNB), mRNA	JUNB	424	1e-118
CCL024101	BM287688	hs.fna	NM_006407	Homo sapiens cytoskeleton related vitamin A responsive protein (JWA), mRNA	JWA	589	1e-167
CCL024843	BF654128	hs.fna	NM_002231	Homo sapiens kangai 1 (suppression of tumorigenicity 6, prostate; CD82 antigen (R2 leukocyte antigen, antigen detected by monoclonal and antibody IA4)) (KAI1), mRNA	KAI1	343	1e-93
CCL025018	BE237514	hs.fna	NM_000891	Homo sapiens potassium inwardly-rectifying channel, subfamily J, member 2 (KCNJ2), mRNA	KCNJ2	389	1e-107
CCL024571	BE751058	hs.fna	NM_014738	Homo sapiens KIAA0195 gene product (KIAA0195), mRNA	KIAA0195	480	1e-134
CCL024654	BF074924	hs.fna	XM_375600	Homo sapiens KIAA0355 (KIAA0355), mRNA	KIAA0355	355	4e-97
CCL023835	BM288289	hs.fna	NM_021035	Homo sapiens KIAA1404 protein (KIAA1404), mRNA	KIAA1404	200	1e-50
CCL025159	BI538898	hs.fna	XM_371813	Homo sapiens kinesin family member C1 (KIFC1), mRNA	KIFC1	726	0
CCL025034	BE667301	hs.fna	NM_000222	Homo sapiens v-kit Hardy-Zuckerman 4 feline sarcoma viral oncogene homolog (KIT), mRNA	KIT	285	4e-76
CCL023957	AW652350	hs.fna	NM_003709	Homo sapiens Kruppel-like factor 7 (ubiquitous) (KLF7), mRNA	KLF7	751	0
CCL024653	BF073408	hs.fna	NM_033495	Homo sapiens kelch-like 13 (Drosophila) (KLHL13), mRNA	KLHL13	724	0
CCL023994	BE723669	hs.fna	NM_002267	Homo sapiens karyopherin alpha 3 (importin alpha 4) (KPNA3), mRNA	KPNA3	878	0
CCL023994	BE723669	hs.fna	NM_002267	Homo sapiens karyopherin alpha 3 (importin alpha 4) (KPNA3), mRNA	KPNA3	878	0
CCL024694	BI775700	hs.fna	NM_000422	Homo sapiens keratin 17 (KRT17), mRNA	KRT17	569	1e-161
CCL023904	CF762816	hs.fna	NM_005556	Homo sapiens keratin 7 (KRT7), mRNA	KRT7	182	3e-45
CCL025088	BE683580	hs.fna	NM_173852	Homo sapiens keratinocyte associated protein 2 (KRTCAP2), mRNA	KRTCAP2	670	0
CCL024459	AW670373	hs.fna	XM_290793	Homo sapiens kinase suppressor of ras (KSR), mRNA	KSR	428	1e-119
CCL024098	BM253133	hs.fna	NM_199129	Homo sapiens ubiquitin-conjugating enzyme variant Kua (Kua), mRNA	Kua	700	0
CCL024487	BI541279	hs.fna	NM_005561	Homo sapiens lysosomal-associated membrane protein 1 (LAMP1), mRNA	LAMP1	208	7e-53
CCL023905	CF762839	hs.fna	NM_002294	Homo sapiens lysosomal-associated membrane protein 2 (LAMP2), transcript variant LAMP2A, mRNA	LAMP2	678	0
CCL024517	BI682096	hs.fna	NM_194442	Homo sapiens lamin B receptor (LBR), transcript variant 2, mRNA	LBR	385	1e-106
CCL023690	BI683002	hs.fna	NM_005356	Homo sapiens lymphocyte-specific protein tyrosine kinase (LCK), mRNA	LCK	761	0
CCL024534	BI683002	hs.fna	NM_005356	Homo sapiens lymphocyte-specific protein tyrosine kinase (LCK), mRNA	LCK	761	0
CCL025021	BE236334	hs.fna	NM_005565	Homo sapiens lymphocyte cytosolic protein 2 (SH2 domain containing leukocyte protein of 76kDa) (LCP2), mRNA	LCP2	402	1e-111
CCL024041	BI977209	hs.fna	NM_002300	Homo sapiens lactate dehydrogenase B (LDHB), mRNA	LDHB	559	1e-158
CCL024040	BI849179	hs.fna	NM_024298	Homo sapiens leukocyte receptor cluster (LRC) member 4 (LENG4), mRNA	LENG4	274	5e-73
CCL024450	AW652759	hs.fna	NM_000230	Homo sapiens leptin (obesity homolog, mouse) (LEP), mRNA	LEP	486	1e-136
CCL024210	BE682928	hs.fna	NM_002305	Homo sapiens lectin, galactoside-binding, soluble, 1 (galectin 1) (LGALS1), mRNA	LGALS1	500	1e-140
CCL024836	BF606567	hs.fna	NM_002306	Homo sapiens lectin, galactoside-binding, soluble, 3 (galectin 3) (LGALS3), mRNA	LGALS3	367	1e-101
CCL024995	BM481540	hs.fna	NM_002310	Homo sapiens leukemia inhibitory factor receptor (LIFR), mRNA	LIFR	569	1e-161
CCL024936	BM255500	hs.fna	NM_004862	Homo sapiens lipopolysaccharide-induced TNF factor (LITAF), mRNA	LITAF	315	4e-85
CCL024704	BI848018	hs.fna	NM_005572	Homo sapiens lamin A/C (LMNA), transcript variant 2, mRNA	LMNA	785	0
CCL024535	BI683008	hs.fna	NM_005573	Homo sapiens lamin B1 (LMNB1), mRNA	LMNB1	664	0
CCL023802	BM030500	hs.fna	NM_178516	Homo sapiens hypothetical protein LOC283849 (LOC283849), mRNA	LOC283849	105	4e-22
CCL023802	BM030500	hs.fna	NM_178516	Homo sapiens hypothetical protein LOC283849 (LOC283849), mRNA	LOC283849	105	4e-22
CCL024144	BE684779	hs.fna	NM_001001664	Homo sapiens hypothetical protein LOC339745 (LOC339745), mRNA	LOC339745	809	0
CCL024144	BE684779	hs.fna	NM_001001664	Homo sapiens hypothetical protein LOC339745 (LOC339745), mRNA	LOC339745	809	0
CCL024078	BF707159	hs.fna	XM_088578	Homo sapiens RAD26L hypothetical protein, alternatively spliced product; similar to (AF217319) putative repair and recombination helicase RAD26L [Mus musculus] (LOC375748), mRNA	LOC375748	474	1e-133
CCL024699	BI849248	hs.fna	XM_373439	Homo sapiens hypothetical gene supported by NM_174950 (LOC387628), mRNA	LOC387628	476	1e-133
CCL024116	AW430084	hs.fna	XM_370708	Homo sapiens similar to SET domain-containing protein 8 (LOC387893), mRNA	LOC387893	474	1e-133
CCL024920	BM106235	hs.fna	XM_378195	Homo sapiens hypothetical gene supported by NM_001517 (LOC399704), mRNA	LOC399704	842	0
CCL023811	BI898518	hs.fna	XM_376106	Homo sapiens similar to RIKEN cDNA 6330578E17 (LOC400989), mRNA	LOC400989	242	5e-63
CCL024730	BI976894	hs.fna	XM_376783	Homo sapiens hypothetical gene supported by BC055092 (LOC401466), mRNA	LOC401466	379	1e-104
CCL024099	BM253568	hs.fna	XM_032304	Homo sapiens hypothetical protein BC007586 (LOC90525), mRNA	LOC90525	704	0
CCL025025	BE663866	hs.fna	NM_002338	Homo sapiens limbic system-associated membrane protein (LSAMP), mRNA	LSAMP	882	0
CCL024674	BF077523	hs.fna	NM_000595	Homo sapiens lymphotoxin alpha (TNF superfamily, member 1) (LTA), mRNA	LTA	254	1e-66
CCL024676	BF076432	hs.fna	NM_002341	Homo sapiens lymphotoxin beta (TNF superfamily, member 3) (LTB), transcript variant 1, mRNA	LTB	418	1e-116
CCL023701	BI848012	hs.fna	NM_000627	Homo sapiens latent transforming growth factor beta binding protein 1 (LTBP1), mRNA	LTBP1	565	1e-160
CCL024703	BI848012	hs.fna	NM_000627	Homo sapiens latent transforming growth factor beta binding protein 1 (LTBP1), mRNA	LTBP1	565	1e-160
CCL024951	BM258030	hs.fna	NM_002342	Homo sapiens lymphotoxin beta receptor (TNFR superfamily, member 3) (LTBR), mRNA	LTBR	204	9e-52
CCL024510	BI681129	hs.fna	NM_002343	Homo sapiens lactotransferrin (LTF), mRNA	LTF	125	8e-28
CCL024809	BF601518	hs.fna	NM_005582	Homo sapiens lymphocyte antigen 64 homolog, radioprotective 105kDa (mouse) (LY64), mRNA	LY64	410	1e-114
CCL024166	AW654869	hs.fna	NM_015364	Homo sapiens lymphocyte antigen 96 (LY96), mRNA	LY96	149	5e-35
CCL024742	BM030339	hs.fna	NM_174941	Homo sapiens scavenger receptor cysteine-rich type 1 protein M160 (M160), mRNA	M160	117	2e-25
CCL024876	BF774198	hs.fna	NM_003682	Homo sapiens MAP-kinase activating death domain (MADD), transcript variant 4, mRNA	MADD	628	1e-179
CCL024199	BF193938	hs.fna	NM_030662	Homo sapiens mitogen-activated protein kinase kinase 2 (MAP2K2), mRNA	MAP2K2	654	0
CCL024638	BF193938	hs.fna	NM_030662	Homo sapiens mitogen-activated protein kinase kinase 2 (MAP2K2), mRNA	MAP2K2	654	0
CCL024538	BI683390	hs.fna	NM_030662	Homo sapiens mitogen-activated protein kinase kinase 2 (MAP2K2), mRNA	MAP2K2	696	0
CCL024453	AW653389	hs.fna	NM_145109	Homo sapiens mitogen-activated protein kinase kinase 3 (MAP2K3), transcript variant B, mRNA	MAP2K3	533	1e-151
CCL025128	BE750619	hs.fna	NM_003010	Homo sapiens mitogen-activated protein kinase kinase 4 (MAP2K4), mRNA	MAP2K4	367	1e-101
CCL023969	AW669121	hs.fna	NM_145160	Homo sapiens mitogen-activated protein kinase kinase 5 (MAP2K5), transcript variant A, mRNA	MAP2K5	920	0
CCL024575	BE751243	hs.fna	NM_002758	Homo sapiens mitogen-activated protein kinase kinase 6 (MAP2K6), transcript variant 1, mRNA	MAP2K6	728	0
CCL025114	BE749234	hs.fna	NM_002419	Homo sapiens mitogen-activated protein kinase kinase kinase 11 (MAP3K11), mRNA	MAP3K11	795	0
CCL024937	BM255574	hs.fna	NM_006301	Homo sapiens mitogen-activated protein kinase kinase kinase 12 (MAP3K12), mRNA	MAP3K12	902	0
CCL024828	BF890412	hs.fna	NM_003954	Homo sapiens mitogen-activated protein kinase kinase kinase 14 (MAP3K14), mRNA	MAP3K14	500	1e-140
CCL024215	BF775547	hs.fna	NM_002401	Homo sapiens mitogen-activated protein kinase kinase kinase 3 (MAP3K3), mRNA	MAP3K3	652	0
CCL024894	BF775547	hs.fna	NM_002401	Homo sapiens mitogen-activated protein kinase kinase kinase 3 (MAP3K3), mRNA	MAP3K3	652	0
CCL025099	BE721067	hs.fna	NM_005922	Homo sapiens mitogen-activated protein kinase kinase kinase 4 (MAP3K4), transcript variant 1, mRNA	MAP3K4	410	1e-114
CCL024712	BI849686	hs.fna	NM_005923	Homo sapiens mitogen-activated protein kinase kinase kinase 5 (MAP3K5), mRNA	MAP3K5	787	0
CCL024827	BF605314	hs.fna	NM_145333	Homo sapiens mitogen-activated protein kinase kinase kinase 7 (MAP3K7), transcript variant D, mRNA	MAP3K7	361	7e-99
CCL024650	BF074696	hs.fna	NM_007181	Homo sapiens mitogen-activated protein kinase kinase kinase kinase 1 (MAP4K1), mRNA	MAP4K1	708	0
CCL024457	AW670086	hs.fna	NM_004579	Homo sapiens mitogen-activated protein kinase kinase kinase kinase 2 (MAP4K2), mRNA	MAP4K2	650	0
CCL024800	BF599949	hs.fna	NM_145687	Homo sapiens mitogen-activated protein kinase kinase kinase kinase 4 (MAP4K4), transcript variant 3, mRNA	MAP4K4	854	0
CCL024734	BM030683	hs.fna	NM_002754	Homo sapiens mitogen-activated protein kinase 13 (MAPK13), mRNA	MAPK13	765	0
CCL024204	AW669061	hs.fna	NM_002746	Homo sapiens mitogen-activated protein kinase 3 (MAPK3), mRNA	MAPK3	583	1e-166
CCL024433	AW669061	hs.fna	NM_002746	Homo sapiens mitogen-activated protein kinase 3 (MAPK3), mRNA	MAPK3	583	1e-166
CCL025141	BI535587	hs.fna	NM_139046	Homo sapiens mitogen-activated protein kinase 8 (MAPK8), transcript variant 3, mRNA	MAPK8	987	0
CCL024196	AW658556	hs.fna	NM_002752	Homo sapiens mitogen-activated protein kinase 9 (MAPK9), transcript variant 1, mRNA	MAPK9	359	3e-98
CCL024362	AW658556	hs.fna	NM_002752	Homo sapiens mitogen-activated protein kinase 9 (MAPK9), transcript variant 1, mRNA	MAPK9	359	3e-98
CCL024062	AW358097	hs.fna	NM_032960	Homo sapiens mitogen-activated protein kinase-activated protein kinase 2 (MAPKAPK2), transcript variant 2, mRNA	MAPKAPK2	396	1e-110
CCL024735	BM030789	hs.fna	NM_004635	Homo sapiens mitogen-activated protein kinase-activated protein kinase 3 (MAPKAPK3), mRNA	MAPKAPK3	670	0
CCL023836	BE666065	hs.fna	NM_139078	Homo sapiens mitogen-activated protein kinase-activated protein kinase 5 (MAPKAPK5), transcript variant 2, mRNA	MAPKAPK5	527	1e-149
CCL023836	BE666065	hs.fna	NM_139078	Homo sapiens mitogen-activated protein kinase-activated protein kinase 5 (MAPKAPK5), transcript variant 2, mRNA	MAPKAPK5	527	1e-149
CCL024840	BF652258	hs.fna	NM_002356	Homo sapiens myristoylated alanine-rich protein kinase C substrate (MARCKS), mRNA	MARCKS	910	0
CCL024912	BM105245	hs.fna	NM_002382	Homo sapiens MAX protein (MAX), transcript variant 1, mRNA	MAX	924	0
CCL023967	AW446533	hs.fna	NM_182746	Homo sapiens MCM4 minichromosome maintenance deficient 4 (S. cerevisiae) (MCM4), transcript variant 2, mRNA	MCM4	398	1e-110
CCL024750	BM030900	hs.fna	NM_006739	Homo sapiens MCM5 minichromosome maintenance deficient 5, cell division cycle 46 (S. cerevisiae) (MCM5), mRNA	MCM5	767	0
CCL024015	BE754828	hs.fna	NM_006337	Homo sapiens microspherule protein 1 (MCRS1), mRNA	MCRS1	811	0
CCL024467	AW670085	hs.fna	XM_376479	Homo sapiens mediator of DNA damage checkpoint 1 (MDC1), mRNA	MDC1	387	1e-106
CCL024014	BE752513	hs.fna	NM_005918	Homo sapiens malate dehydrogenase 2, NAD (mitochondrial) (MDH2), mRNA	MDH2	648	0
CCL024931	BM253507	hs.fna	NM_002391	Homo sapiens midkine (neurite growth-promoting factor 2) (MDK), mRNA	MDK	581	1e-165
CCL025032	BE666885	hs.fna	NM_002393	Homo sapiens Mdm4, transformed 3T3 cell double minute 4, p53 binding protein (mouse) (MDM4), mRNA	MDM4	591	1e-168
CCL024226	AW335774	hs.fna	XR_000167	Homo sapiens maternally expressed 3 (MEG3), misc RNA	MEG3	127	1e-28
CCL024227	AW657312	hs.fna	XR_000167	Homo sapiens maternally expressed 3 (MEG3), misc RNA	MEG3	50.1	3e-05
CCL024075	BF606198	hs.fna	NM_152288	Homo sapiens hypothetical protein MGC13024 (MGC13024), mRNA	MGC13024	567	1e-161
CCL025003	AW416393	hs.fna	NM_005167	Homo sapiens hypothetical protein MGC19531 (MGC19531), mRNA	MGC19531	357	6e-98
CCL024006	BE755825	hs.fna	NM_144635	Homo sapiens hypothetical protein MGC21688 (MGC21688), mRNA	MGC21688	313	1e-84
CCL025121	BE749351	hs.fna	NM_152700	Homo sapiens hypothetical protein MGC26597 (MGC26597), mRNA	MGC26597	367	1e-100
CCL024073	BF604712	hs.fna	NM_198943	Homo sapiens CXYorf1-related protein (MGC52000), mRNA	MGC52000	349	2e-95
CCL024377	AW447339	hs.fna	NM_178012	Homo sapiens tubulin, beta polypeptide paralog (MGC8685), mRNA	MGC8685	716	0
CCL024726	BI975982	hs.fna	NM_023009	Homo sapiens MARCKS-like protein (MLP), mRNA	MLP	781	0
CCL023674	AW487582	hs.fna	NM_007289	Homo sapiens membrane metallo-endopeptidase (neutral endopeptidase, enkephalinase, CALLA, CD10) (MME), transcript variant 2b, mRNA	MME	369	1e-101
CCL024350	AW487582	hs.fna	NM_007289	Homo sapiens membrane metallo-endopeptidase (neutral endopeptidase, enkephalinase, CALLA, CD10) (MME), transcript variant 2b, mRNA	MME	369	1e-101
CCL024162	BE684883	hs.fna	NM_005940	Homo sapiens matrix metalloproteinase 11 (stromelysin 3) (MMP11), mRNA	MMP11	505	1e-142
CCL024162	BE684883	hs.fna	NM_005940	Homo sapiens matrix metalloproteinase 11 (stromelysin 3) (MMP11), mRNA	MMP11	505	1e-142
CCL024183	BM256670	hs.fna	NM_002427	Homo sapiens matrix metalloproteinase 13 (collagenase 3) (MMP13), mRNA	MMP13	807	0
CCL024955	BM256670	hs.fna	NM_002427	Homo sapiens matrix metalloproteinase 13 (collagenase 3) (MMP13), mRNA	MMP13	807	0
CCL024354	AW445922	hs.fna	NM_004995	Homo sapiens matrix metalloproteinase 14 (membrane-inserted) (MMP14), mRNA	MMP14	444	1e-124
CCL024737	BM029761	hs.fna	NM_004995	Homo sapiens matrix metalloproteinase 14 (membrane-inserted) (MMP14), mRNA	MMP14	785	0
CCL024713	BI898263	hs.fna	NM_002428	Homo sapiens matrix metalloproteinase 15 (membrane-inserted) (MMP15), mRNA	MMP15	482	1e-135
CCL024191	BM481711	hs.fna	NM_005941	Homo sapiens matrix metalloproteinase 16 (membrane-inserted) (MMP16), transcript variant 1, mRNA	MMP16	452	1e-126
CCL024181	BM105887	hs.fna	NM_016155	Homo sapiens matrix metalloproteinase 17 (membrane-inserted) (MMP17), mRNA	MMP17	559	1e-158
CCL024178	BM030480	hs.fna	NM_002429	Homo sapiens matrix metalloproteinase 19 (MMP19), transcript variant rasi-1, mRNA	MMP19	632	1e-180
CCL024584	BE752014	hs.fna	NM_004530	Homo sapiens matrix metalloproteinase 2 (gelatinase A, 72kDa gelatinase, 72kDa type IV collagenase) (MMP2), mRNA	MMP2	718	0
CCL024177	BI775649	hs.fna	NM_004659	Homo sapiens matrix metalloproteinase 23A (MMP23A), mRNA	MMP23A	829	0
CCL024161	BI680171	hs.fna	NM_006690	Homo sapiens matrix metalloproteinase 24 (membrane-inserted) (MMP24), mRNA	MMP24	329	2e-89
CCL024472	AW670520	hs.fna	NM_004994	Homo sapiens matrix metalloproteinase 9 (gelatinase B, 92kDa gelatinase, 92kDa type IV collagenase) (MMP9), mRNA	MMP9	476	1e-133
CCL024176	BF075769	hs.fna	NM_004994	Homo sapiens matrix metalloproteinase 9 (gelatinase B, 92kDa gelatinase, 92kDa type IV collagenase) (MMP9), mRNA	MMP9	398	1e-110
CCL025014	AW486060	hs.fna	NM_005373	Homo sapiens myeloproliferative leukemia virus oncogene (MPL), mRNA	MPL	377	1e-104
CCL024055	BF600773	hs.fna	NM_006471	Homo sapiens myosin regulatory light chain MRCL3 (MRCL3), mRNA	MRCL3	519	1e-146
CCL024678	BF076306	hs.fna	NM_014046	Homo sapiens mitochondrial ribosomal protein S18B (MRPS18B), nuclear gene encoding mitochondrial protein, mRNA	MRPS18B	549	1e-155
CCL023979	AW660752	hs.fna	NM_015971	Homo sapiens mitochondrial ribosomal protein S7 (MRPS7), nuclear gene encoding mitochondrial protein, mRNA	MRPS7	369	1e-101
CCL024037	BI775591	hs.fna	NM_002439	Homo sapiens mutS homolog 3 (E. coli) (MSH3), mRNA	MSH3	448	1e-125
CCL024900	BF776343	hs.fna	NM_002441	Homo sapiens mutS homolog 5 (E. coli) (MSH5), transcript variant 3, mRNA	MSH5	543	1e-154
CCL023876	CF765824	hs.fna	NM_002444	Homo sapiens moesin (MSN), mRNA	MSN	141	2e-32
CCL024216	BF775840	hs.fna	NM_002445	Homo sapiens macrophage scavenger receptor 1 (MSR1), transcript variant SR-AII, mRNA	MSR1	202	4e-51
CCL024392	AW657716	hs.fna	NM_020998	Homo sapiens macrophage stimulating 1 (hepatocyte growth factor-like) (MST1), mRNA	MST1	502	1e-141
CCL024866	BF774396	hs.fna	NM_002447	Homo sapiens macrophage stimulating 1 receptor (c-met-related tyrosine kinase) (MST1R), mRNA	MST1R	466	1e-130
CCL024030	BI848141	hs.fna	NM_145808	Homo sapiens myotrophin (MTPN), mRNA	MTPN	490	1e-138
CCL024030	BI848141	hs.fna	NM_145808	Homo sapiens myotrophin (MTPN), mRNA	MTPN	490	1e-138
CCL023715	BM104882	hs.fna	NM_005592	Homo sapiens muscle, skeletal, receptor tyrosine kinase (MUSK), mRNA	MUSK	662	0
CCL024986	AW487782	hs.fna	NM_130439	Homo sapiens MAX interactor 1 (MXI1), transcript variant 2, mRNA	MXI1	839	0
CCL024917	BM105906	hs.fna	NM_002467	Homo sapiens v-myc myelocytomatosis viral oncogene homolog (avian) (MYC), mRNA	MYC	737	0
CCL024717	BI898840	hs.fna	NM_005378	Homo sapiens v-myc myelocytomatosis viral related oncogene, neuroblastoma derived (avian) (MYCN), mRNA	MYCN	418	1e-116
CCL024117	AW429965	hs.fna	NM_000258	Homo sapiens myosin, light polypeptide 3, alkali; ventricular, skeletal, slow (MYL3), mRNA	MYL3	309	1e-83
CCL024579	BE753213	hs.fna	NM_203318	Homo sapiens myosin XVIIIA (MYO18A), transcript variant 2, mRNA	MYO18A	139	3e-32
CCL024968	BM258557	hs.fna	NM_002478	Homo sapiens myogenic factor 3 (MYOD1), mRNA	MYOD1	313	1e-84
CCL023834	BM256946	hs.fna	NM_005594	Homo sapiens nascent-polypeptide-associated complex alpha polypeptide (NACA), mRNA	NACA	708	0
CCL024965	BM258338	hs.fna	NM_139207	Homo sapiens nucleosome assembly protein 1-like 1 (NAP1L1), transcript variant 1, mRNA	NAP1L1	547	1e-155
CCL024034	BF074920	hs.fna	NM_003827	Homo sapiens N-ethylmaleimide-sensitive factor attachment protein, alpha (NAPA), mRNA	NAPA	692	0
CCL025017	BE237108	hs.fna	NM_000433	Homo sapiens neutrophil cytosolic factor 2 (65kDa, chronic granulomatous disease, autosomal 2) (NCF2), mRNA	NCF2	571	1e-162
CCL024741	BM030336	hs.fna	NM_006311	Homo sapiens nuclear receptor co-repressor 1 (NCOR1), mRNA	NCOR1	355	5e-97
CCL023981	BI681582	hs.fna	NM_004544	Homo sapiens NADH dehydrogenase (ubiquinone) 1 alpha subcomplex, 10, 42kDa (NDUFA10), nuclear gene encoding mitochondrial protein, mRNA	NDUFA10	250	2e-65
CCL023810	BI898464	hs.fna	NM_005004	Homo sapiens NADH dehydrogenase (ubiquinone) 1 beta subcomplex, 8, 19kDa (NDUFB8), mRNA	NDUFB8	500	1e-140
CCL023978	AW656820	hs.fna	NM_007103	Homo sapiens NADH dehydrogenase (ubiquinone) flavoprotein 1, 51kDa (NDUFV1), mRNA	NDUFV1	642	0
CCL024861	BF654881	hs.fna	NM_006154	Homo sapiens neural precursor cell expressed, developmentally down-regulated 4 (NEDD4), mRNA	NEDD4	204	4e-52
CCL023675	AW658052	hs.fna	NM_015277	Homo sapiens neural precursor cell expressed, developmentally down-regulated 4-like (NEDD4L), mRNA	NEDD4L	682	0
CCL024364	AW658052	hs.fna	NM_015277	Homo sapiens neural precursor cell expressed, developmentally down-regulated 4-like (NEDD4L), mRNA	NEDD4L	682	0
CCL024505	BI682760	hs.fna	NM_006156	Homo sapiens neural precursor cell expressed, developmentally down-regulated 8 (NEDD8), mRNA	NEDD8	702	0
CCL024603	BE755732	hs.fna	NM_000434	Homo sapiens sialidase 1 (lysosomal sialidase) (NEU1), mRNA	NEU1	547	1e-155
CCL025145	BI535114	hs.fna	NM_181826	Homo sapiens neurofibromin 2 (bilateral acoustic neuroma) (NF2), transcript variant 3, mRNA	NF2	363	1e-99
CCL025130	BI537394	hs.fna	NM_006162	Homo sapiens nuclear factor of activated T-cells, cytoplasmic, calcineurin-dependent 1 (NFATC1), transcript variant 2, mRNA	NFATC1	505	1e-142
CCL024763	BM087513	hs.fna	NM_173165	Homo sapiens nuclear factor of activated T-cells, cytoplasmic, calcineurin-dependent 3 (NFATC3), transcript variant 1, mRNA	NFATC3	583	1e-165
CCL025098	BE684388	hs.fna	NM_004554	Homo sapiens nuclear factor of activated T-cells, cytoplasmic, calcineurin-dependent 4 (NFATC4), mRNA	NFATC4	626	1e-179
CCL025149	BI537016	hs.fna	NM_006163	Homo sapiens nuclear factor (erythroid-derived 2), 45kDa (NFE2), mRNA	NFE2	654	0
CCL024058	BM087543	hs.fna	NM_006164	Homo sapiens nuclear factor (erythroid-derived 2)-like 2 (NFE2L2), mRNA	NFE2L2	408	1e-113
CCL024386	AW655703	hs.fna	NM_003998	Homo sapiens nuclear factor of kappa light polypeptide gene enhancer in B-cells 1 (p105) (NFKB1), mRNA	NFKB1	731	0
CCL024847	BF652508	hs.fna	NM_002502	Homo sapiens nuclear factor of kappa light polypeptide gene enhancer in B-cells 2 (p49/p100) (NFKB2), mRNA	NFKB2	579	1e-164
CCL024471	BI540594	hs.fna	NM_020529	Homo sapiens nuclear factor of kappa light polypeptide gene enhancer in B-cells inhibitor, alpha (NFKBIA), mRNA	NFKBIA	728	0
CCL025042	BE666133	hs.fna	NM_004556	Homo sapiens nuclear factor of kappa light polypeptide gene enhancer in B-cells inhibitor, epsilon (NFKBIE), mRNA	NFKBIE	561	1e-159
CCL023716	BM254144	hs.fna	NM_005007	Homo sapiens nuclear factor of kappa light polypeptide gene enhancer in B-cells inhibitor-like 1 (NFKBIL1), mRNA	NFKBIL1	664	0
CCL024382	AW659791	hs.fna	NM_002506	Homo sapiens nerve growth factor, beta polypeptide (NGFB), mRNA	NGFB	555	1e-157
CCL024681	BF076406	hs.fna	NM_002506	Homo sapiens nerve growth factor, beta polypeptide (NGFB), mRNA	NGFB	567	1e-161
CCL025079	BE682960	hs.fna	NM_002507	Homo sapiens nerve growth factor receptor (TNFR superfamily, member 16) (NGFR), mRNA	NGFR	107	2e-22
CCL024430	AW654110	hs.fna	NM_000625	Homo sapiens nitric oxide synthase 2A (inducible, hepatocytes) (NOS2A), transcript variant 1, mRNA	NOS2A	714	0
CCL024646	BE809881	hs.fna	NM_000603	Homo sapiens nitric oxide synthase 3 (endothelial cell) (NOS3), mRNA	NOS3	620	1e-177
CCL024727	BI976063	hs.fna	NM_000435	Homo sapiens Notch homolog 3 (Drosophila) (NOTCH3), mRNA	NOTCH3	565	1e-160
CCL023989	BI680343	hs.fna	NM_000906	Homo sapiens natriuretic peptide receptor A/guanylate cyclase A (atrionatriuretic peptide receptor A) (NPR1), mRNA	NPR1	656	0
CCL024393	AW657995	hs.fna	NM_003297	Homo sapiens nuclear receptor subfamily 2, group C, member 1 (NR2C1), mRNA	NR2C1	400	1e-111
CCL024495	BI680835	hs.fna	NM_021005	Homo sapiens nuclear receptor subfamily 2, group F, member 2 (NR2F2), mRNA	NR2F2	918	0
CCL024334	AW481422	hs.fna	NM_173157	Homo sapiens nuclear receptor subfamily 4, group A, member 1 (NR4A1), transcript variant 2, mRNA	NR4A1	488	1e-137
CCL024823	BF604409	hs.fna	NM_173200	Homo sapiens nuclear receptor subfamily 4, group A, member 3 (NR4A3), transcript variant 3, mRNA	NR4A3	825	0
CCL024724	BI975667	hs.fna	NM_002524	Homo sapiens neuroblastoma RAS viral (v-ras) oncogene homolog (NRAS), mRNA	NRAS	823	0
CCL025078	BE683292	hs.fna	NM_201279	Homo sapiens neuropilin 2 (NRP2), transcript variant 3, mRNA	NRP2	672	0
CCL025024	BE663995	hs.fna	NM_003580	Homo sapiens neutral sphingomyelinase (N-SMase) activation associated factor (NSMAF), mRNA	NSMAF	357	1e-97
CCL024831	BF652471	hs.fna	NM_003580	Homo sapiens neutral sphingomyelinase (N-SMase) activation associated factor (NSMAF), mRNA	NSMAF	216	2e-55
CCL025011	BE663583	hs.fna	NM_002526	Homo sapiens 5'-nucleotidase, ecto (CD73) (NT5E), mRNA	NT5E	595	1e-169
CCL025085	BE682550	hs.fna	NM_002527	Homo sapiens neurotrophin 3 (NTF3), mRNA	NTF3	196	1e-49
CCL025139	BI536563	hs.fna	NM_006179	Homo sapiens neurotrophin 5 (neurotrophin 4/5) (NTF5), mRNA	NTF5	281	3e-75
CCL023777	AW653240	hs.fna	NM_002529	Homo sapiens neurotrophic tyrosine kinase, receptor, type 1 (NTRK1), mRNA	NTRK1	737	0
CCL024451	AW653240	hs.fna	NM_002529	Homo sapiens neurotrophic tyrosine kinase, receptor, type 1 (NTRK1), mRNA	NTRK1	737	0
CCL024514	BI682385	hs.fna	NM_006180	Homo sapiens neurotrophic tyrosine kinase, receptor, type 2 (NTRK2), mRNA	NTRK2	837	0
CCL024815	BF602850	hs.fna	NM_002530	Homo sapiens neurotrophic tyrosine kinase, receptor, type 3 (NTRK3), mRNA	NTRK3	454	1e-127
CCL023848	BI534986	hs.fna	NM_006600	Homo sapiens nuclear distribution gene C homolog (A. nidulans) (NUDC), mRNA	NUDC	531	1e-150
CCL024874	BF773870	hs.fna	NM_198041	Homo sapiens nudix (nucleoside diphosphate linked moiety X)-type motif 6 (NUDT6), transcript variant 2, mRNA	NUDT6	611	1e-174
CCL025148	BI535659	hs.fna	NM_198041	Homo sapiens nudix (nucleoside diphosphate linked moiety X)-type motif 6 (NUDT6), transcript variant 2, mRNA	NUDT6	420	1e-116
CCL024754	BM031539	hs.fna	NM_006185	Homo sapiens nuclear mitotic apparatus protein 1 (NUMA1), mRNA	NUMA1	589	1e-167
CCL024133	BE667968	hs.fna	NM_016118	Homo sapiens NEDD8 ultimate buster-1 (NYREN18), mRNA	NYREN18	454	1e-127
CCL024963	BM286011	hs.fna	NM_003999	Homo sapiens oncostatin M receptor (OSMR), mRNA	OSMR	184	9e-46
CCL024125	BE682640	hs.fna	NM_012383	Homo sapiens osteoclast stimulating factor 1 (OSTF1), mRNA	OSTF1	79.8	3e-14
CCL024005	BE754734	hs.fna	NM_017670	Homo sapiens OTU domain, ubiquitin aldehyde binding 1 (OTUB1), mRNA	OTUB1	805	0
CCL024673	BF076915	hs.fna	NM_005446	Homo sapiens purinergic receptor P2X-like 1, orphan receptor (P2RXL1), mRNA	P2RXL1	488	1e-137
CCL023877	CF766612	hs.fna	NM_007229	Homo sapiens protein kinase C and casein kinase substrate in neurons 2 (PACSIN2), mRNA	PACSIN2	168	7e-41
CCL024076	BF652325	hs.fna	NM_016223	Homo sapiens protein kinase C and casein kinase substrate in neurons 3 (PACSIN3), mRNA	PACSIN3	295	3e-79
CCL024498	BI680068	hs.fna	NM_000280	Homo sapiens paired box gene 6 (aniridia, keratitis) (PAX6), mRNA	PAX6	599	1e-170
CCL025151	BI535582	hs.fna	NM_013952	Homo sapiens paired box gene 8 (PAX8), transcript variant PAX8C, mRNA	PAX8	817	0
CCL024914	BM107249	hs.fna	NM_002586	Homo sapiens pre-B-cell leukemia transcription factor 2 (PBX2), mRNA	PBX2	769	0
CCL024348	AW445539	hs.fna	NM_032420	Homo sapiens protocadherin 1 (cadherin-like 1) (PCDH1), transcript variant 2, mRNA	PCDH1	468	1e-131
CCL024072	BF604417	hs.fna	NM_005389	Homo sapiens protein-L-isoaspartate (D-aspartate) O-methyltransferase (PCMT1), mRNA	PCMT1	724	0
CCL023723	BM481221	hs.fna	NM_182649	Homo sapiens proliferating cell nuclear antigen (PCNA), transcript variant 2, mRNA	PCNA	504	1e-142
CCL024992	BM481221	hs.fna	NM_182649	Homo sapiens proliferating cell nuclear antigen (PCNA), transcript variant 2, mRNA	PCNA	504	1e-142
CCL024849	BF652591	hs.fna	NM_002570	Homo sapiens proprotein convertase subtilisin/kexin type 6 (PCSK6), transcript variant 1, mRNA	PCSK6	450	1e-126
CCL024849	BF652591	hs.fna	NM_002570	Homo sapiens proprotein convertase subtilisin/kexin type 6 (PCSK6), transcript variant 1, mRNA	PCSK6	450	1e-126
CCL024168	AW326613	hs.fna	NM_005018	Homo sapiens programmed cell death 1 (PDCD1), mRNA	PDCD1	153	2e-36
CCL024720	BI975438	hs.fna	NM_007217	Homo sapiens programmed cell death 10 (PDCD10), transcript variant 1, mRNA	PDCD10	698	0
CCL024397	AW655070	hs.fna	XM_374829	Homo sapiens programmed cell death 11 (PDCD11), mRNA	PDCD11	557	1e-158
CCL024043	BM031500	hs.fna	NM_013232	Homo sapiens programmed cell death 6 (PDCD6), mRNA	PDCD6	170	1e-41
CCL024146	BE723840	hs.fna	NM_013374	Homo sapiens programmed cell death 6 interacting protein (PDCD6IP), mRNA	PDCD6IP	343	2e-93
CCL024381	AW487740	hs.fna	NM_145812	Homo sapiens programmed cell death 8 (apoptosis-inducing factor) (PDCD8), nuclear gene encoding mitochondrial protein, transcript variant 2, mRNA	PDCD8	630	1e-180
CCL024621	BE756527	hs.fna	NM_000924	Homo sapiens phosphodiesterase 1B, calmodulin-dependent (PDE1B), mRNA	PDE1B	476	1e-133
CCL024947	BM255398	hs.fna	NM_002599	Homo sapiens phosphodiesterase 2A, cGMP-stimulated (PDE2A), mRNA	PDE2A	609	1e-173
CCL024541	AW314052	hs.fna	NM_006202	Homo sapiens phosphodiesterase 4A, cAMP-specific (phosphodiesterase E2 dunce homolog, Drosophila) (PDE4A), mRNA	PDE4A	315	3e-85
CCL025082	BE683952	hs.fna	NM_006203	Homo sapiens phosphodiesterase 4D, cAMP-specific (phosphodiesterase E3 dunce homolog, Drosophila) (PDE4D), mRNA	PDE4D	385	1e-106
CCL024787	AW356739	hs.fna	NM_002606	Homo sapiens phosphodiesterase 9A (PDE9A), mRNA	PDE9A	460	1e-129
CCL024652	BF073261	hs.fna	NM_033023	Homo sapiens platelet-derived growth factor alpha polypeptide (PDGFA), transcript variant 2, mRNA	PDGFA	347	1e-94
CCL024675	BF077542	hs.fna	NM_033016	Homo sapiens platelet-derived growth factor beta polypeptide (simian sarcoma viral (v-sis) oncogene homolog) (PDGFB), transcript variant 2, mRNA	PDGFB	359	3e-98
CCL024626	BE808455	hs.fna	NM_006206	Homo sapiens platelet-derived growth factor receptor, alpha polypeptide (PDGFRA), mRNA	PDGFRA	490	1e-138
CCL023824	BF773984	hs.fna	NM_020992	Homo sapiens PDZ and LIM domain 1 (elfin) (PDLIM1), mRNA	PDLIM1	36.2	0.39
CCL024820	BF603670	hs.fna	NM_002613	Homo sapiens 3-phosphoinositide dependent protein kinase-1 (PDPK1), mRNA	PDPK1	480	1e-135
CCL023732	BE665998	hs.fna	NM_000442	Homo sapiens platelet/endothelial cell adhesion molecule (CD31 antigen) (PECAM1), mRNA	PECAM1	188	6e-47
CCL025052	BE665998	hs.fna	NM_000442	Homo sapiens platelet/endothelial cell adhesion molecule (CD31 antigen) (PECAM1), mRNA	PECAM1	188	6e-47
CCL024449	AW653236	hs.fna	NM_002621	Homo sapiens properdin P factor, complement (PFC), mRNA	PFC	337	1e-91
CCL023826	AW354550	hs.fna	NM_012394	Homo sapiens prefoldin 2 (PFDN2), mRNA	PFDN2	143	6e-34
CCL024051	BI976912	hs.fna	NM_002626	Homo sapiens phosphofructokinase, liver (PFKL), mRNA	PFKL	638	0
CCL024632	BE758025	hs.fna	NM_053024	Homo sapiens profilin 2 (PFN2), transcript variant 1, mRNA	PFN2	714	0
CCL024782	AW427966	hs.fna	NM_002632	Homo sapiens placental growth factor, vascular endothelial growth factor-related protein (PGF), mRNA	PGF	238	3e-62
CCL024463	AW669920	hs.fna	NM_002632	Homo sapiens placental growth factor, vascular endothelial growth factor-related protein (PGF), mRNA	PGF	220	2e-56
CCL023852	BI535678	hs.fna	NM_006320	Homo sapiens progesterone receptor membrane component 2 (PGRMC2), mRNA	PGRMC2	335	4e-91
CCL024020	BE756225	hs.fna	NM_002634	Homo sapiens prohibitin (PHB), mRNA	PHB	779	0
CCL024688	BF077278	hs.fna	NM_016166	Homo sapiens protein inhibitor of activated STAT, 1 (PIAS1), mRNA	PIAS1	979	0
CCL024479	BI540345	hs.fna	NM_002646	Homo sapiens phosphoinositide-3-kinase, class 2, beta polypeptide (PIK3C2B), mRNA	PIK3C2B	856	0
CCL025140	BI534716	hs.fna	NM_004570	Homo sapiens phosphoinositide-3-kinase, class 2, gamma polypeptide (PIK3C2G), mRNA	PIK3C2G	333	1e-90
CCL024819	BF890404	hs.fna	NM_005026	Homo sapiens phosphoinositide-3-kinase, catalytic, delta polypeptide (PIK3CD), mRNA	PIK3CD	624	1e-178
CCL024689	BI775259	hs.fna	NM_002649	Homo sapiens phosphoinositide-3-kinase, catalytic, gamma polypeptide (PIK3CG), mRNA	PIK3CG	718	0
CCL024700	BI847782	hs.fna	NM_058004	Homo sapiens phosphatidylinositol 4-kinase, catalytic, alpha polypeptide (PIK4CA), transcript variant 2, mRNA	PIK4CA	791	0
CCL023734	BE684446	hs.fna	NM_002651	Homo sapiens phosphatidylinositol 4-kinase, catalytic, beta polypeptide (PIK4CB), mRNA	PIK4CB	757	0
CCL025097	BE684446	hs.fna	NM_002651	Homo sapiens phosphatidylinositol 4-kinase, catalytic, beta polypeptide (PIK4CB), mRNA	PIK4CB	757	0
CCL024444	AW653221	hs.fna	NM_006221	Homo sapiens protein (peptidyl-prolyl cis/trans isomerase) NIMA-interacting 1 (PIN1), mRNA	PIN1	737	0
CCL024105	BM255259	hs.fna	NM_014338	Homo sapiens phosphatidylserine decarboxylase (PISD), mRNA	PISD	672	0
CCL024751	BM031041	hs.fna	NM_002741	Homo sapiens protein kinase N1 (PKN1), transcript variant 2, mRNA	PKN1	785	0
CCL024137	BE750795	hs.fna	NM_000928	Homo sapiens phospholipase A2, group IB (pancreas) (PLA2G1B), mRNA	PLA2G1B	176	2e-43
CCL024585	BE752791	hs.fna	NM_002659	Homo sapiens plasminogen activator, urokinase receptor (PLAUR), mRNA	PLAUR	103	3e-21
CCL023713	BF774937	hs.fna	NM_182811	Homo sapiens phospholipase C, gamma 1 (PLCG1), transcript variant 2, mRNA	PLCG1	694	0
CCL025083	BE684326	hs.fna	NM_002661	Homo sapiens phospholipase C, gamma 2 (phosphatidylinositol-specific) (PLCG2), mRNA	PLCG2	690	0
CCL024721	BM030017	hs.fna	NM_002662	Homo sapiens phospholipase D1, phophatidylcholine-specific (PLD1), mRNA	PLD1	714	0
CCL024739	BM030285	hs.fna	NM_000445	Homo sapiens plectin 1, intermediate filament binding protein 500kDa (PLEC1), transcript variant 1, mRNA	PLEC1	569	1e-161
CCL023708	BF654744	hs.fna	NM_000301	Homo sapiens plasminogen (PLG), mRNA	PLG	731	0
CCL024859	BF654744	hs.fna	NM_000301	Homo sapiens plasminogen (PLG), mRNA	PLG	731	0
CCL024657	BF074136	hs.fna	NM_033240	Homo sapiens promyelocytic leukemia (PML), transcript variant 2, mRNA	PML	347	1e-94
CCL024341	AW417038	hs.fna	NM_153322	Homo sapiens peripheral myelin protein 22 (PMP22), transcript variant 3, mRNA	PMP22	268	5e-71
CCL024456	AW669760	hs.fna	NM_002688	Homo sapiens peanut-like 1 (Drosophila) (PNUTL1), mRNA	PNUTL1	737	0
CCL024038	BI775607	hs.fna	NM_052932	Homo sapiens pro-oncosis receptor inducing membrane injury gene (PORIMIN), mRNA	PORIMIN	311	6e-84
CCL024627	BE808408	hs.fna	NM_002697	Homo sapiens POU domain, class 2, transcription factor 1 (POU2F1), mRNA	POU2F1	545	1e-154
CCL024208	BM032330	hs.fna	NM_005036	Homo sapiens peroxisome proliferative activated receptor, alpha (PPARA), mRNA	PPARA	543	1e-154
CCL023800	BE757061	hs.fna	NM_004774	Homo sapiens PPAR binding protein (PPARBP), mRNA	PPARBP	143	2e-33
CCL024203	AW655869	hs.fna	NM_138711	Homo sapiens peroxisome proliferative activated receptor, gamma (PPARG), transcript variant 3, mRNA	PPARG	571	1e-162
CCL024417	AW655869	hs.fna	NM_138711	Homo sapiens peroxisome proliferative activated receptor, gamma (PPARG), transcript variant 3, mRNA	PPARG	571	1e-162
CCL024209	BE665709	hs.fna	NM_013261	Homo sapiens peroxisome proliferative activated receptor, gamma, coactivator 1, alpha (PPARGC1A), mRNA	PPARGC1A	936	0
CCL024032	BF193941	hs.fna	NM_000308	Homo sapiens protective protein for beta-galactosidase (galactosialidosis) (PPGB), mRNA	PPGB	515	1e-145
CCL025150	BI535241	hs.fna	NM_021130	Homo sapiens peptidylprolyl isomerase A (cyclophilin A) (PPIA), mRNA	PPIA	866	0
CCL025016	BE237107	hs.fna	NM_002714	Homo sapiens protein phosphatase 1, regulatory subunit 10 (PPP1R10), mRNA	PPP1R10	618	1e-176
CCL024926	BM253768	hs.fna	NM_021959	Homo sapiens protein phosphatase 1, regulatory (inhibitor) subunit 11 (PPP1R11), transcript variant 1, mRNA	PPP1R11	575	1e-163
CCL024671	BF075869	hs.fna	NM_006741	Homo sapiens protein phosphatase 1, regulatory (inhibitor) subunit 1A (PPP1R1A), mRNA	PPP1R1A	365	1e-100
CCL023779	BI540098	hs.fna	NM_005398	Homo sapiens protein phosphatase 1, regulatory (inhibitor) subunit 3C (PPP1R3C), mRNA	PPP1R3C	355	5e-97
CCL024115	BE668564	hs.fna	NM_002717	Homo sapiens protein phosphatase 2 (formerly 2A), regulatory subunit B (PR 52), alpha isoform (PPP2R2A), mRNA	PPP2R2A	605	1e-172
CCL024740	BM030385	hs.fna	NM_021132	Homo sapiens protein phosphatase 3 (formerly 2B), catalytic subunit, beta isoform (calcineurin A beta) (PPP3CB), mRNA	PPP3CB	710	0
CCL024586	BE752750	hs.fna	NM_005605	Homo sapiens protein phosphatase 3 (formerly 2B), catalytic subunit, gamma isoform (calcineurin A gamma) (PPP3CC), mRNA	PPP3CC	785	0
CCL024985	AW314566	hs.fna	NM_000945	Homo sapiens protein phosphatase 3 (formerly 2B), regulatory subunit B, 19kDa, alpha isoform (calcineurin B, type I) (PPP3R1), mRNA	PPP3R1	305	3e-82
CCL023959	AW631995	hs.fna	NM_006247	Homo sapiens protein phosphatase 5, catalytic subunit (PPP5C), mRNA	PPP5C	805	0
CCL024082	BF652646	hs.fna	NM_002721	Homo sapiens protein phosphatase 6, catalytic subunit (PPP6C), mRNA	PPP6C	628	1e-179
CCL024663	BF075977	hs.fna	NM_138934	Homo sapiens palmitoyl-protein thioesterase 2 (PPT2), transcript variant 3, mRNA	PPT2	797	0
CCL024620	BE756598	hs.fna	NM_006406	Homo sapiens peroxiredoxin 4 (PRDX4), mRNA	PRDX4	371	1e-102
CCL023999	BM089228	hs.fna	NM_006406	Homo sapiens peroxiredoxin 4 (PRDX4), mRNA	PRDX4	500	1e-141
CCL024130	BE665773	hs.fna	NM_182948	Homo sapiens protein kinase, cAMP-dependent, catalytic, beta (PRKACB), transcript variant 1, mRNA	PRKACB	365	1e-100
CCL025106	BE724184	hs.fna	NM_005400	Homo sapiens protein kinase C, epsilon (PRKCE), mRNA	PRKCE	676	0
CCL023780	AW659114	hs.fna	NM_002740	Homo sapiens protein kinase C, iota (PRKCI), mRNA	PRKCI	797	0
CCL024428	AW656276	hs.fna	NM_002742	Homo sapiens protein kinase C, mu (PRKCM), mRNA	PRKCM	890	0
CCL024563	BE685022	hs.fna	NM_005813	Homo sapiens protein kinase C, nu (PRKCN), mRNA	PRKCN	305	4e-82
CCL025054	BE666011	hs.fna	NM_002744	Homo sapiens protein kinase C, zeta (PRKCZ), mRNA	PRKCZ	605	1e-172
CCL024063	AW428008	hs.fna	NM_006904	Homo sapiens protein kinase, DNA-activated, catalytic polypeptide (PRKDC), mRNA	PRKDC	155	4e-37
CCL024369	AW658721	hs.fna	NM_000948	Homo sapiens prolactin (PRL), mRNA	PRL	184	9e-46
CCL024898	BF775933	hs.fna	NM_016335	Homo sapiens proline dehydrogenase (oxidase) 1 (PRODH), nuclear gene encoding mitochondrial protein, mRNA	PRODH	462	1e-129
CCL024095	BM104819	hs.fna	NM_002769	Homo sapiens protease, serine, 1 (trypsin 1) (PRSS1), mRNA	PRSS1	1080	0
CCL023781	AW654408	hs.fna	NM_016505	Homo sapiens putative S1 RNA binding domain protein (PS1D), mRNA	PS1D	87.7	6e-17
CCL024027	BE758024	hs.fna	NM_002778	Homo sapiens prosaposin (variant Gaucher disease and variant metachromatic leukodystrophy) (PSAP), mRNA	PSAP	440	1e-123
CCL024631	BE758024	hs.fna	NM_002778	Homo sapiens prosaposin (variant Gaucher disease and variant metachromatic leukodystrophy) (PSAP), mRNA	PSAP	440	1e-123
CCL024391	AW657667	hs.fna	NM_000447	Homo sapiens presenilin 2 (Alzheimer disease 4) (PSEN2), transcript variant 1, mRNA	PSEN2	626	1e-179
CCL023968	AW660343	hs.fna	NM_002797	Homo sapiens proteasome (prosome, macropain) subunit, beta type, 5 (PSMB5), mRNA	PSMB5	765	0
CCL024406	AW659044	hs.fna	NM_148919	Homo sapiens proteasome (prosome, macropain) subunit, beta type, 8 (large multifunctional protease 7) (PSMB8), transcript variant 2, mRNA	PSMB8	583	1e-165
CCL024693	BI775606	hs.fna	NM_002800	Homo sapiens proteasome (prosome, macropain) subunit, beta type, 9 (large multifunctional protease 2) (PSMB9), transcript variant 1, mRNA	PSMB9	573	1e-162
CCL024140	BE681905	hs.fna	NM_002806	Homo sapiens proteasome (prosome, macropain) 26S subunit, ATPase, 6 (PSMC6), mRNA	PSMC6	890	0
CCL024002	AW418363	hs.fna	NM_002807	Homo sapiens proteasome (prosome, macropain) 26S subunit, non-ATPase, 1 (PSMD1), mRNA	PSMD1	188	2e-47
CCL024044	BI849455	hs.fna	NM_174871	Homo sapiens proteasome (prosome, macropain) 26S subunit, non-ATPase, 12 (PSMD12), transcript variant 2, mRNA	PSMD12	341	6e-93
CCL024044	BI849455	hs.fna	NM_174871	Homo sapiens proteasome (prosome, macropain) 26S subunit, non-ATPase, 12 (PSMD12), transcript variant 2, mRNA	PSMD12	341	6e-93
CCL024642	BE809294	hs.fna	NM_016145	Homo sapiens PTD008 protein (PTD008), mRNA	PTD008	492	1e-138
CCL024114	BE666397	hs.fna	NM_000962	Homo sapiens prostaglandin-endoperoxide synthase 1 (prostaglandin G/H synthase and cyclooxygenase) (PTGS1), transcript variant 1, mRNA	PTGS1	668	0
CCL024108	BM257957	hs.fna	NM_080591	Homo sapiens prostaglandin-endoperoxide synthase 1 (prostaglandin G/H synthase and cyclooxygenase) (PTGS1), transcript variant 2, mRNA	PTGS1	644	0
CCL024949	BM257957	hs.fna	NM_080591	Homo sapiens prostaglandin-endoperoxide synthase 1 (prostaglandin G/H synthase and cyclooxygenase) (PTGS1), transcript variant 2, mRNA	PTGS1	644	0
CCL024952	BM256573	hs.fna	NM_005607	Homo sapiens PTK2 protein tyrosine kinase 2 (PTK2), transcript variant 2, mRNA	PTK2	587	1e-167
CCL023728	BE666616	hs.fna	NM_007284	Homo sapiens PTK9L protein tyrosine kinase 9-like (A6-related protein) (PTK9L), mRNA	PTK9L	587	1e-167
CCL025041	BE666616	hs.fna	NM_007284	Homo sapiens PTK9L protein tyrosine kinase 9-like (A6-related protein) (PTK9L), mRNA	PTK9L	587	1e-167
CCL024480	BI540473	hs.fna	NM_002823	Homo sapiens prothymosin, alpha (gene sequence 28) (PTMA), mRNA	PTMA	210	2e-53
CCL024944	BM255234	hs.fna	NM_002825	Homo sapiens pleiotrophin (heparin binding growth factor 8, neurite growth-promoting factor 1) (PTN), mRNA	PTN	716	0
CCL025132	BE750513	hs.fna	NM_002827	Homo sapiens protein tyrosine phosphatase, non-receptor type 1 (PTPN1), mRNA	PTPN1	515	1e-145
CCL023724	AW345053	hs.fna	NM_002834	Homo sapiens protein tyrosine phosphatase, non-receptor type 11 (Noonan syndrome 1) (PTPN11), mRNA	PTPN11	464	1e-130
CCL025000	AW345053	hs.fna	NM_002834	Homo sapiens protein tyrosine phosphatase, non-receptor type 11 (Noonan syndrome 1) (PTPN11), mRNA	PTPN11	464	1e-130
CCL025045	BE665393	hs.fna	NM_002835	Homo sapiens protein tyrosine phosphatase, non-receptor type 12 (PTPN12), mRNA	PTPN12	492	1e-138
CCL024764	BM087603	hs.fna	NM_005401	Homo sapiens protein tyrosine phosphatase, non-receptor type 14 (PTPN14), mRNA	PTPN14	432	1e-120
CCL025135	BE750853	hs.fna	NM_002828	Homo sapiens protein tyrosine phosphatase, non-receptor type 2 (PTPN2), transcript variant 1, mRNA	PTPN2	149	4e-35
CCL024972	BM286029	hs.fna	NM_002829	Homo sapiens protein tyrosine phosphatase, non-receptor type 3 (PTPN3), mRNA	PTPN3	571	1e-162
CCL024380	AW659662	hs.fna	NM_002830	Homo sapiens protein tyrosine phosphatase, non-receptor type 4 (megakaryocyte) (PTPN4), mRNA	PTPN4	454	1e-127
CCL024683	BF077508	hs.fna	NM_080549	Homo sapiens protein tyrosine phosphatase, non-receptor type 6 (PTPN6), transcript variant 3, mRNA	PTPN6	509	1e-143
CCL025061	BE667959	hs.fna	NM_080589	Homo sapiens protein tyrosine phosphatase, non-receptor type 7 (PTPN7), transcript variant 3, mRNA	PTPN7	454	1e-127
CCL023676	AW652554	hs.fna	NM_080792	Homo sapiens protein tyrosine phosphatase, non-receptor type substrate 1 (PTPNS1), mRNA	PTPNS1	389	1e-107
CCL024375	AW652554	hs.fna	NM_080792	Homo sapiens protein tyrosine phosphatase, non-receptor type substrate 1 (PTPNS1), mRNA	PTPNS1	389	1e-107
CCL023900	CF763219	hs.fna	NM_080922	Homo sapiens protein tyrosine phosphatase, receptor type, C (PTPRC), transcript variant 3, mRNA	PTPRC	129	6e-29
CCL024941	BM254578	hs.fna	NM_002844	Homo sapiens protein tyrosine phosphatase, receptor type, K (PTPRK), mRNA	PTPRK	511	1e-144
CCL024360	AW632172	hs.fna	NM_002845	Homo sapiens protein tyrosine phosphatase, receptor type, M (PTPRM), mRNA	PTPRM	652	0
CCL025031	BE664288	hs.fna	NM_002852	Homo sapiens pentaxin-related gene, rapidly induced by IL-1 beta (PTX3), mRNA	PTX3	492	1e-138
CCL024824	BF605026	hs.fna	NM_002859	Homo sapiens paxillin (PXN), mRNA	PXN	264	1e-69
CCL024647	BF072959	hs.fna	NM_198829	Homo sapiens ras-related C3 botulinum toxin substrate 1 (rho family, small GTP binding protein Rac1) (RAC1), transcript variant Rac1c, mRNA	RAC1	426	1e-118
CCL024013	BE752347	hs.fna	NM_002878	Homo sapiens RAD51-like 3 (S. cerevisiae) (RAD51L3), transcript variant 1, mRNA	RAD51L3	569	1e-161
CCL024596	BE752347	hs.fna	NM_002878	Homo sapiens RAD51-like 3 (S. cerevisiae) (RAD51L3), transcript variant 1, mRNA	RAD51L3	569	1e-161
CCL025118	BE750361	hs.fna	NM_004584	Homo sapiens RAD9 homolog A (S. pombe) (RAD9A), mRNA	RAD9A	642	0
CCL024490	BI541595	hs.fna	NM_002880	Homo sapiens v-raf-1 murine leukemia viral oncogene homolog 1 (RAF1), mRNA	RAF1	670	0
CCL024665	BF073806	hs.fna	NM_006325	Homo sapiens RAN, member RAS oncogene family (RAN), mRNA	RAN	557	1e-158
CCL023814	BF706913	hs.fna	NM_007320	Homo sapiens RAN binding protein 3 (RANBP3), transcript variant RANBP3-b, mRNA	RANBP3	276	3e-73
CCL023814	BF706913	hs.fna	NM_007320	Homo sapiens RAN binding protein 3 (RANBP3), transcript variant RANBP3-b, mRNA	RANBP3	276	3e-73
CCL024765	BM087575	hs.fna	NM_002884	Homo sapiens RAP1A, member of RAS oncogene family (RAP1A), mRNA	RAP1A	876	0
CCL024895	BF775409	hs.fna	NM_005312	Homo sapiens Rap guanine nucleotide exchange factor (GEF) 1 (RAPGEF1), transcript variant 1, mRNA	RAPGEF1	262	4e-69
CCL024806	BF603187	hs.fna	NM_000964	Homo sapiens retinoic acid receptor, alpha (RARA), mRNA	RARA	704	0
CCL024785	AW336093	hs.fna	NM_000965	Homo sapiens retinoic acid receptor, beta (RARB), transcript variant 1, mRNA	RARB	210	1e-53
CCL024974	BM288463	hs.fna	NM_000966	Homo sapiens retinoic acid receptor, gamma (RARG), mRNA	RARG	694	0
CCL024928	BM253191	hs.fna	NM_000321	Homo sapiens retinoblastoma 1 (including osteosarcoma) (RB1), mRNA	RB1	335	3e-91
CCL025089	BE683520	hs.fna	NM_002893	Homo sapiens retinoblastoma binding protein 7 (RBBP7), mRNA	RBBP7	353	1e-96
CCL024988	BM483846	hs.fna	NM_005611	Homo sapiens retinoblastoma-like 2 (p130) (RBL2), mRNA	RBL2	396	1e-109
CCL024897	BF775893	hs.fna	NM_006744	Homo sapiens retinol binding protein 4, plasma (RBP4), mRNA	RBP4	178	5e-44
CCL024816	BF603573	hs.fna	NM_002904	Homo sapiens RD RNA binding protein (RDBP), mRNA	RDBP	712	0
CCL024336	AW418255	hs.fna	NM_002908	Homo sapiens v-rel reticuloendotheliosis viral oncogene homolog (avian) (REL), mRNA	REL	428	1e-119
CCL024217	BF889526	hs.fna	NM_021975	Homo sapiens v-rel reticuloendotheliosis viral oncogene homolog A, nuclear factor of kappa light polypeptide gene enhancer in B-cells 3, p65 (avian) (RELA), mRNA	RELA	678	0
CCL024905	BF889526	hs.fna	NM_021975	Homo sapiens v-rel reticuloendotheliosis viral oncogene homolog A, nuclear factor of kappa light polypeptide gene enhancer in B-cells 3, p65 (avian) (RELA), mRNA	RELA	678	0
CCL023823	BF706200	hs.fna	NM_017819	Homo sapiens RNA (guanine-9-) methyltransferase domain containing 1 (RG9MTD1), mRNA	RG9MTD1	36.2	0.46
CCL025069	BE683253	hs.fna	NM_004761	Homo sapiens ral guanine nucleotide dissociation stimulator-like 2 (RGL2), mRNA	RGL2	615	1e-175
CCL024872	BF707181	hs.fna	NM_006480	Homo sapiens regulator of G-protein signalling 14 (RGS14), mRNA	RGS14	398	1e-110
CCL023971	BI540349	hs.fna	NM_005873	Homo sapiens regulator of G-protein signalling 19 (RGS19), mRNA	RGS19	521	1e-147
CCL023971	BI540349	hs.fna	NM_005873	Homo sapiens regulator of G-protein signalling 19 (RGS19), mRNA	RGS19	521	1e-147
CCL024363	AW658462	hs.fna	NM_002923	Homo sapiens regulator of G-protein signalling 2, 24kDa (RGS2), mRNA	RGS2	634	0
CCL024635	BE808078	hs.fna	NM_001664	Homo sapiens ras homolog gene family, member A (RHOA), mRNA	RHOA	678	0
CCL024979	BM287412	hs.fna	NM_004040	Homo sapiens ras homolog gene family, member B (RHOB), mRNA	RHOB	620	1e-177
CCL024469	BI540293	hs.fna	NM_014578	Homo sapiens ras homolog gene family, member D (RHOD), mRNA	RHOD	511	1e-144
CCL024984	BM288705	hs.fna	NM_002931	Homo sapiens ring finger protein 1 (RING1), mRNA	RING1	500	1e-140
CCL024556	AW353174	hs.fna	NM_003804	Homo sapiens receptor (TNFRSF)-interacting serine-threonine kinase 1 (RIPK1), mRNA	RIPK1	192	2e-48
CCL024556	AW353174	hs.fna	NM_003804	Homo sapiens receptor (TNFRSF)-interacting serine-threonine kinase 1 (RIPK1), mRNA	RIPK1	192	2e-48
CCL024868	BF706215	hs.fna	NM_003821	Homo sapiens receptor-interacting serine-threonine kinase 2 (RIPK2), mRNA	RIPK2	682	0
CCL025027	BE663877	hs.fna	NM_005406	Homo sapiens Rho-associated, coiled-coil containing protein kinase 1 (ROCK1), mRNA	ROCK1	646	0
CCL024745	BM031905	nr	AC009159	Homo sapiens chromosome 16 clone RP11-70D24, complete sequence	RP11-70D24	490	1e-135
CCL023809	BI849615	nr	AC090031	Bos taurus clone RP42-341K3, complete sequence	RP42-341K3	238	9e-60
CCL024337	AW486959	hs.fna	NM_000981	Homo sapiens ribosomal protein L19 (RPL19), mRNA	RPL19	500	1e-141
CCL024725	BI976021	hs.fna	NM_000982	Homo sapiens ribosomal protein L21 (RPL21), mRNA	RPL21	712	0
CCL024743	BM030582	hs.fna	NM_022551	Homo sapiens ribosomal protein S18 (RPS18), mRNA	RPS18	680	0
CCL024427	AW654413	hs.fna	NM_002953	Homo sapiens ribosomal protein S6 kinase, 90kDa, polypeptide 1 (RPS6KA1), mRNA	RPS6KA1	759	0
CCL024938	BM256317	hs.fna	NM_021135	Homo sapiens ribosomal protein S6 kinase, 90kDa, polypeptide 2 (RPS6KA2), mRNA	RPS6KA2	450	1e-125
CCL024884	BF774675	hs.fna	NM_004586	Homo sapiens ribosomal protein S6 kinase, 90kDa, polypeptide 3 (RPS6KA3), mRNA	RPS6KA3	866	0
CCL024486	BI541345	hs.fna	NM_003161	Homo sapiens ribosomal protein S6 kinase, 70kDa, polypeptide 1 (RPS6KB1), mRNA	RPS6KB1	626	1e-179
CCL023833	BM256920	hs.fna	NM_001012	Homo sapiens ribosomal protein S8 (RPS8), mRNA	RPS8	329	1e-89
CCL024155	BI538822	hs.fna	NM_006511	Homo sapiens regulatory solute carrier protein, family 1, member 1 (RSC1A1), mRNA	RSC1A1	456	1e-127
CCL023767	AW657890	nr	CAA10770	reverse transcriptase-like [Bos taurus]	rtl	97.8	1e-19
CCL024801	BF599971	hs.fna	NM_021976	Homo sapiens retinoid X receptor, beta (RXRB), mRNA	RXRB	680	0
CCL024755	BM031554	hs.fna	NM_006917	Homo sapiens retinoid X receptor, gamma (RXRG), mRNA	RXRG	720	0
CCL025046	BE665689	hs.fna	NM_005978	Homo sapiens S100 calcium binding protein A2 (S100A2), mRNA	S100A2	502	1e-141
CCL024597	BE752382	hs.fna	NM_030754	Homo sapiens serum amyloid A2 (SAA2), mRNA	SAA2	117	2e-25
CCL025036	BE666390	hs.fna	NM_002967	Homo sapiens scaffold attachment factor B (SAFB), mRNA	SAFB	769	0
CCL023970	AW669913	hs.fna	NM_005697	Homo sapiens secretory carrier membrane protein 2 (SCAMP2), mRNA	SCAMP2	593	1e-168
CCL024523	BI681811	hs.fna	NM_003726	Homo sapiens src family associated phosphoprotein 1 (SCAP1), mRNA	SCAP1	603	1e-171
CCL024225	BE723072	hs.fna	NM_005505	Homo sapiens scavenger receptor class B, member 1 (SCARB1), mRNA	SCARB1	377	1e-103
CCL024187	AW486990	hs.fna	NM_005506	Homo sapiens scavenger receptor class B, member 2 (SCARB2), mRNA	SCARB2	492	1e-138
CCL024890	BF776068	hs.fna	NM_002997	Homo sapiens syndecan 1 (SDC1), mRNA	SDC1	315	3e-85
CCL024499	BI680035	hs.fna	NM_003005	Homo sapiens selectin P (granule membrane protein 140kDa, antigen CD62) (SELP), mRNA	SELP	357	9e-98
CCL024718	BI899078	hs.fna	NM_003966	Homo sapiens sema domain, seven thrombospondin repeats (type 1 and type 1-like), transmembrane domain (TM) and short cytoplasmic domain, (semaphorin) 5A (SEMA5A), mRNA	SEMA5A	539	1e-152
CCL024113	BE666389	hs.fna	NM_014445	Homo sapiens stress-associated endoplasmic reticulum protein 1 (SERP1), mRNA	SERP1	303	9e-82
CCL025143	BI537661	hs.fna	NM_002639	Homo sapiens serine (or cysteine) proteinase inhibitor, clade B (ovalbumin), member 5 (SERPINB5), mRNA	SERPINB5	385	1e-106
CCL024967	BM258374	hs.fna	NM_198833	Homo sapiens serine (or cysteine) proteinase inhibitor, clade B (ovalbumin), member 8 (SERPINB8), transcript variant 2, mRNA	SERPINB8	321	5e-87
CCL023839	BE750860	hs.fna	NM_000488	Homo sapiens serine (or cysteine) proteinase inhibitor, clade C (antithrombin), member 1 (SERPINC1), mRNA	SERPINC1	192	2e-48
CCL023888	CF768978	nr	NM_174821	Bos taurus serine (or cysteine) proteinase inhibitor, clade G (C1 inhibitor), member 1, (angioedema, hereditary) (SERPING1), mRNA	SERPING1	1098	0
CCL025142	BI535949	hs.fna	NM_012433	Homo sapiens splicing factor 3b, subunit 1, 155kDa (SF3B1), mRNA	SF3B1	624	1e-178
CCL024667	BF073938	hs.fna	NM_003012	Homo sapiens secreted frizzled-related protein 1 (SFRP1), mRNA	SFRP1	628	1e-179
CCL025013	AW428327	hs.fna	NM_003015	Homo sapiens secreted frizzled-related protein 5 (SFRP5), mRNA	SFRP5	462	1e-129
CCL024110	BM285789	hs.fna	NM_006275	Homo sapiens splicing factor, arginine/serine-rich 6 (SFRS6), mRNA	SFRS6	228	5e-59
CCL025144	BI534698	hs.fna	NM_002351	Homo sapiens SH2 domain protein 1A, Duncan's disease (lymphoproliferative syndrome) (SH2D1A), mRNA	SH2D1A	422	1e-117
CCL024028	BF193806	hs.fna	NM_016009	Homo sapiens SH3-domain GRB2-like endophilin B1 (SH3GLB1), mRNA	SH3GLB1	450	1e-125
CCL023671	AW657049	hs.fna	NM_003031	Homo sapiens seven in absentia homolog 1 (Drosophila) (SIAH1), mRNA	SIAH1	702	0
CCL024437	AW657049	hs.fna	NM_003031	Homo sapiens seven in absentia homolog 1 (Drosophila) (SIAH1), mRNA	SIAH1	702	0
CCL024759	BM480571	hs.fna	NM_003032	Homo sapiens sialyltransferase 1 (beta-galactoside alpha-2,6-sialyltransferase) (SIAT1), transcript variant 2, mRNA	SIAT1	81.8	3e-15
CCL024757	BM087978	hs.fna	NM_014450	Homo sapiens SHP2-interacting transmembrane adaptor protein (SIT), mRNA	SIT	363	2e-99
CCL025156	BI538188	hs.fna	NM_016581	Homo sapiens likely ortholog of mouse signaling intermediate in Toll pathway-evolutionarily conserved (SITPEC), mRNA	SITPEC	408	1e-113
CCL024512	BI682442	hs.fna	NM_006929	Homo sapiens superkiller viralicidic activity 2-like (S. cerevisiae) (SKIV2L), mRNA	SKIV2L	789	0
CCL024832	BF605975	hs.fna	NM_003037	Homo sapiens signaling lymphocytic activation molecule family member 1 (SLAMF1), mRNA	SLAMF1	210	1e-53
CCL024634	BE808039	hs.fna	NM_005888	Homo sapiens solute carrier family 25 (mitochondrial carrier; phosphate carrier), member 3 (SLC25A3), nuclear gene encoding mitochondrial protein, transcript variant 1a, mRNA	SLC25A3	825	0
CCL024068	BF601683	hs.fna	NM_001042	Homo sapiens solute carrier family 2 (facilitated glucose transporter), member 4 (SLC2A4), mRNA	SLC2A4	638	0
CCL024057	BM086824	hs.fna	NM_001860	Homo sapiens solute carrier family 31 (copper transporters), member 2 (SLC31A2), mRNA	SLC31A2	137	2e-31
CCL023789	BE753921	hs.fna	NM_012319	Homo sapiens solute carrier family 39 (zinc transporter), member 6 (SLC39A6), mRNA	SLC39A6	262	5e-69
CCL023778	AW653702	hs.fna	NM_006979	Homo sapiens solute carrier family 39 (zinc transporter), member 7 (SLC39A7), mRNA	SLC39A7	595	1e-169
CCL023677	AW658033	hs.fna	NM_006979	Homo sapiens solute carrier family 39 (zinc transporter), member 7 (SLC39A7), mRNA	SLC39A7	611	1e-174
CCL024395	AW658033	hs.fna	NM_006979	Homo sapiens solute carrier family 39 (zinc transporter), member 7 (SLC39A7), mRNA	SLC39A7	611	1e-174
CCL024994	BM481354	hs.fna	NM_002394	Homo sapiens solute carrier family 3 (activators of dibasic and neutral amino acid transport), member 2 (SLC3A2), mRNA	SLC3A2	157	2e-37
CCL024128	BE667282	hs.fna	NM_019849	Homo sapiens solute carrier family 7, (neutral amino acid transporter, y+ system) member 10 (SLC7A10), mRNA	SLC7A10	720	0
CCL024748	BM030883	hs.fna	NM_005901	Homo sapiens SMAD, mothers against DPP homolog 2 (Drosophila) (SMAD2), mRNA	SMAD2	519	1e-146
CCL023695	BF653973	hs.fna	NM_005902	Homo sapiens SMAD, mothers against DPP homolog 3 (Drosophila) (SMAD3), mRNA	SMAD3	492	1e-138
CCL024818	BF605784	hs.fna	NM_005359	Homo sapiens SMAD, mothers against DPP homolog 4 (Drosophila) (SMAD4), mRNA	SMAD4	381	1e-105
CCL024873	BF773656	hs.fna	NM_005904	Homo sapiens SMAD, mothers against DPP homolog 7 (Drosophila) (SMAD7), mRNA	SMAD7	355	3e-97
CCL024687	BI847762	hs.fna	NM_017411	Homo sapiens survival of motor neuron 2, centromeric (SMN2), transcript variant d, mRNA	SMN2	492	1e-138
CCL024104	BM255178	hs.fna	NM_014313	Homo sapiens small membrane protein 1 (SMP1), mRNA	SMP1	502	1e-141
CCL023727	BE900014	hs.fna	NM_000543	Homo sapiens sphingomyelin phosphodiesterase 1, acid lysosomal (acid sphingomyelinase) (SMPD1), mRNA	SMPD1	678	0
CCL025030	BE900014	hs.fna	NM_000543	Homo sapiens sphingomyelin phosphodiesterase 1, acid lysosomal (acid sphingomyelinase) (SMPD1), mRNA	SMPD1	678	0
CCL024774	BM483011	hs.fna	NM_003080	Homo sapiens sphingomyelin phosphodiesterase 2, neutral membrane (neutral sphingomyelinase) (SMPD2), mRNA	SMPD2	555	1e-157
CCL023980	BI540423	hs.fna	NM_130798	Homo sapiens synaptosomal-associated protein, 23kDa (SNAP23), transcript variant 2, mRNA	SNAP23	248	8e-65
CCL024122	BE664156	hs.fna	NM_003100	Homo sapiens sorting nexin 2 (SNX2), mRNA	SNX2	488	1e-137
CCL024728	BI976329	hs.fna	NM_000454	Homo sapiens superoxide dismutase 1, soluble (amyotrophic lateral sclerosis 1 (adult)) (SOD1), mRNA	SOD1	396	1e-109
CCL023863	CF768895	nr	L22092	Cow manganous superoxide dismutase mRNA, 3' end	SOD2	1322	0
CCL024837	BF651653	hs.fna	NM_015385	Homo sapiens sorbin and SH3 domain containing 1 (SORBS1), mRNA	SORBS1	414	1e-115
CCL024945	BM255342	hs.fna	NM_005633	Homo sapiens son of sevenless homolog 1 (Drosophila) (SOS1), mRNA	SOS1	979	0
CCL024353	AW445976	hs.fna	NM_138473	Homo sapiens Sp1 transcription factor (SP1), mRNA	SP1	688	0
CCL024791	AW484494	hs.fna	NM_000582	Homo sapiens secreted phosphoprotein 1 (osteopontin, bone sialoprotein I, early T-lymphocyte activation 1) (SPP1), mRNA	SPP1	153	3e-36
CCL023861	CF762028	nr	AF492837	Bos taurus osteopontin mRNA, complete cds	SPP1	670	0
CCL025084	BE682365	hs.fna	NM_003127	Homo sapiens spectrin, alpha, non-erythrocytic 1 (alpha-fodrin) (SPTAN1), mRNA	SPTAN1	640	0
CCL024697	BI848809	hs.fna	NM_003129	Homo sapiens squalene epoxidase (SQLE), mRNA	SQLE	331	5e-90
CCL023986	BI542021	hs.fna	NM_003900	Homo sapiens sequestosome 1 (SQSTM1), mRNA	SQSTM1	480	1e-134
CCL024544	BM089317	hs.fna	NM_003130	Homo sapiens sorcin (SRI), transcript variant 1, mRNA	SRI	825	0
CCL023993	BE684856	hs.fna	NM_014230	Homo sapiens signal recognition particle 68kDa (SRP68), mRNA	SRP68	521	1e-147
CCL023775	AW632507	hs.fna	NM_006307	Homo sapiens sushi-repeat-containing protein, X-linked (SRPX), mRNA	SRPX	617	1e-176
CCL024637	BE810117	hs.fna	NM_003146	Homo sapiens structure specific recognition protein 1 (SSRP1), mRNA	SSRP1	628	1e-179
CCL024135	BE668291	hs.fna	NM_006645	Homo sapiens START domain containing 10 (STARD10), mRNA	STARD10	668	0
CCL023902	CF763087	hs.fna	NM_007315	Homo sapiens signal transducer and activator of transcription 1, 91kDa (STAT1), transcript variant alpha, mRNA	STAT1	125	9e-28
CCL024672	BF076345	hs.fna	NM_005419	Homo sapiens signal transducer and activator of transcription 2, 113kDa (STAT2), mRNA	STAT2	525	1e-148
CCL024200	AW652539	hs.fna	NM_139276	Homo sapiens signal transducer and activator of transcription 3 (acute-phase response factor) (STAT3), transcript variant 1, mRNA	STAT3	476	1e-133
CCL024374	AW652539	hs.fna	NM_139276	Homo sapiens signal transducer and activator of transcription 3 (acute-phase response factor) (STAT3), transcript variant 1, mRNA	STAT3	476	1e-133
CCL024732	BI977132	hs.fna	NM_003151	Homo sapiens signal transducer and activator of transcription 4 (STAT4), mRNA	STAT4	642	0
CCL024212	BM483037	hs.fna	NM_012448	Homo sapiens signal transducer and activator of transcription 5B (STAT5B), mRNA	STAT5B	795	0
CCL024775	BM483037	hs.fna	NM_012448	Homo sapiens signal transducer and activator of transcription 5B (STAT5B), mRNA	STAT5B	795	0
CCL025090	BE683878	hs.fna	NM_003153	Homo sapiens signal transducer and activator of transcription 6, interleukin-4 induced (STAT6), mRNA	STAT6	934	0
CCL025090	BE683878	hs.fna	NM_003153	Homo sapiens signal transducer and activator of transcription 6, interleukin-4 induced (STAT6), mRNA	STAT6	934	0
CCL024021	BE756550	hs.fna	NM_003156	Homo sapiens stromal interaction molecule 1 (STIM1), mRNA	STIM1	670	0
CCL024143	BE684621	hs.fna	NM_006819	Homo sapiens stress-induced-phosphoprotein 1 (Hsp70/Hsp90-organizing protein) (STIP1), mRNA	STIP1	632	1e-180
CCL024886	BF774684	hs.fna	NM_004197	Homo sapiens serine/threonine kinase 19 (STK19), transcript variant 1, mRNA	STK19	458	1e-128
CCL024136	BE681891	hs.fna	NM_007269	Homo sapiens syntaxin binding protein 3 (STXBP3), mRNA	STXBP3	242	4e-63
CCL024352	AW487338	hs.fna	NM_003352	Homo sapiens SMT3 suppressor of mif two 3 homolog 1 (yeast) (SUMO1), mRNA	SUMO1	561	1e-159
CCL024768	BM482619	hs.fna	NM_003352	Homo sapiens SMT3 suppressor of mif two 3 homolog 1 (yeast) (SUMO1), mRNA	SUMO1	410	1e-114
CCL024655	BF074925	hs.fna	NM_003177	Homo sapiens spleen tyrosine kinase (SYK), mRNA	SYK	486	1e-136
CCL024561	AW418473	hs.fna	NM_005639	Homo sapiens synaptotagmin I (SYT1), mRNA	SYT1	416	1e-116
CCL024387	AW653001	hs.fna	NM_025228	Homo sapiens TRAF3-interacting Jun N-terminal kinase (JNK)-activating modulator (T3JAM), mRNA	T3JAM	620	1e-177
CCL024007	BE755831	hs.fna	NM_006342	Homo sapiens transforming, acidic coiled-coil containing protein 3 (TACC3), mRNA	TACC3	244	9e-64
CCL023726	AW484667	hs.fna	NM_003189	Homo sapiens T-cell acute lymphocytic leukemia 1 (TAL1), mRNA	TAL1	357	8e-98
CCL024355	AW487414	hs.fna	NM_004180	Homo sapiens TRAF family member-associated NFKB activator (TANK), transcript variant 1, mRNA	TANK	234	5e-61
CCL024842	BF654018	hs.fna	NM_000593	Homo sapiens transporter 1, ATP-binding cassette, sub-family B (MDR/TAP) (TAP1), mRNA	TAP1	408	1e-113
CCL024679	BF076462	hs.fna	NM_018833	Homo sapiens transporter 2, ATP-binding cassette, sub-family B (MDR/TAP) (TAP2), transcript variant 2, mRNA	TAP2	262	5e-69
CCL024421	AW654594	hs.fna	NM_172209	Homo sapiens TAP binding protein (tapasin) (TAPBP), transcript variant 3, mRNA	TAPBP	474	1e-133
CCL023692	BE755222	hs.fna	NM_003673	Homo sapiens titin-cap (telethonin) (TCAP), mRNA	TCAP	668	0
CCL024608	BE755222	hs.fna	NM_003673	Homo sapiens titin-cap (telethonin) (TCAP), mRNA	TCAP	668	0
CCL024932	BM253374	hs.fna	NM_003205	Homo sapiens transcription factor 12 (HTF4, helix-loop-helix transcription factors 4) (TCF12), mRNA	TCF12	823	0
CCL024366	AW658087	hs.fna	NM_007109	Homo sapiens transcription factor 19 (SC1) (TCF19), mRNA	TCF19	178	6e-44
CCL024615	BE757484	hs.fna	NM_003200	Homo sapiens transcription factor 3 (E2A immunoglobulin enhancer binding factors E12/E47) (TCF3), mRNA	TCF3	434	1e-121
CCL024587	BE752919	hs.fna	NM_003199	Homo sapiens transcription factor 4 (TCF4), mRNA	TCF4	825	0
CCL023895	CF767942	hs.fna	NM_020755	Homo sapiens tumor differentially expressed 2 (TDE2), mRNA	TDE2	664	0
CCL025093	BE685364	hs.fna	NM_021961	Homo sapiens TEA domain family member 1 (SV40 transcriptional enhancer factor) (TEAD1), mRNA	TEAD1	718	0
CCL024024	BE757146	hs.fna	NM_015641	Homo sapiens testis derived transcript (3 LIM domains) (TES), transcript variant 1, mRNA	TES	741	0
CCL024565	BE751541	hs.fna	NM_003234	Homo sapiens transferrin receptor (p90, CD71) (TFRC), mRNA	TFRC	234	1e-60
CCL025117	BE750355	hs.fna	NM_003238	Homo sapiens transforming growth factor, beta 2 (TGFB2), mRNA	TGFB2	224	1e-57
CCL024943	BM254805	hs.fna	NM_003239	Homo sapiens transforming growth factor, beta 3 (TGFB3), mRNA	TGFB3	250	2e-65
CCL024910	BM090427	hs.fna	NM_003242	Homo sapiens transforming growth factor, beta receptor II (70/80kDa) (TGFBR2), mRNA	TGFBR2	406	1e-112
CCL024978	BM287212	hs.fna	NM_003243	Homo sapiens transforming growth factor, beta receptor III (betaglycan, 300kDa) (TGFBR3), mRNA	TGFBR3	406	1e-112
CCL024760	BM032270	hs.fna	NM_004257	Homo sapiens transforming growth factor, beta receptor associated protein 1 (TGFBRAP1), mRNA	TGFBRAP1	444	1e-124
CCL024591	BE754587	hs.fna	NM_199228	Homo sapiens thrombopoietin (myeloproliferative leukemia virus oncogene ligand, megakaryocyte growth and development factor) (THPO), transcript variant 2, mRNA	THPO	500	1e-140
CCL024993	BM481143	hs.fna	NM_003253	Homo sapiens T-cell lymphoma invasion and metastasis 1 (TIAM1), mRNA	TIAM1	250	2e-65
CCL024582	BE752004	hs.fna	NM_005424	Homo sapiens tyrosine kinase with immunoglobulin and epidermal growth factor homology domains (TIE), mRNA	TIE	634	0
CCL024050	BI975838	hs.fna	NM_145715	Homo sapiens tigger transposable element derived 2 (TIGD2), mRNA	TIGD2	676	0
CCL024109	BM258209	hs.fna	NM_012456	Homo sapiens translocase of inner mitochondrial membrane 10 homolog (yeast) (TIMM10), mRNA	TIMM10	394	1e-109
CCL024048	BI898475	hs.fna	NM_005834	Homo sapiens translocase of inner mitochondrial membrane 17 homolog B (yeast) (TIMM17B), mRNA	TIMM17B	690	0
CCL024419	AW660485	hs.fna	NM_003254	Homo sapiens tissue inhibitor of metalloproteinase 1 (erythroid potentiating activity, collagenase inhibitor) (TIMP1), mRNA	TIMP1	581	1e-165
CCL024747	BM032252	hs.fna	NM_003254	Homo sapiens tissue inhibitor of metalloproteinase 1 (erythroid potentiating activity, collagenase inhibitor) (TIMP1), mRNA	TIMP1	553	1e-157
CCL024496	BI542162	hs.fna	NM_003255	Homo sapiens tissue inhibitor of metalloproteinase 2 (TIMP2), mRNA	TIMP2	194	6e-49
CCL024877	BF774858	hs.fna	NM_000362	Homo sapiens tissue inhibitor of metalloproteinase 3 (Sorsby fundus dystrophy, pseudoinflammatory) (TIMP3), mRNA	TIMP3	371	1e-102
CCL024835	BF606743	hs.fna	NM_003256	Homo sapiens tissue inhibitor of metalloproteinase 4 (TIMP4), mRNA	TIMP4	256	3e-67
CCL024070	BF602478	hs.fna	NM_080604	Homo sapiens tight junction protein 4 (peripheral) (TJP4), mRNA	TJP4	291	5e-78
CCL024343	AW417893	hs.fna	NM_012290	Homo sapiens tousled-like kinase 1 (TLK1), mRNA	TLK1	626	1e-179
CCL024516	BI681479	hs.fna	NM_006289	Homo sapiens talin 1 (TLN1), mRNA	TLN1	769	0
CCL023886	CF763276	nr	AY634628	Bos taurus Toll-like receptor 1 mRNA, partial cds	TLR1	1292	0
CCL024546	BM089527	hs.fna	NM_003265	Homo sapiens toll-like receptor 3 (TLR3), mRNA	TLR3	525	1e-148
CCL023790	BE755971	hs.fna	NM_138557	Homo sapiens toll-like receptor 4 (TLR4), transcript variant 4, mRNA	TLR4	262	5e-69
CCL024907	BF889715	hs.fna	NM_138557	Homo sapiens toll-like receptor 4 (TLR4), transcript variant 4, mRNA	TLR4	333	1e-90
CCL024160	BE753283	hs.fna	NM_003268	Homo sapiens toll-like receptor 5 (TLR5), mRNA	TLR5	428	1e-119
CCL024578	BE753283	hs.fna	NM_003268	Homo sapiens toll-like receptor 5 (TLR5), mRNA	TLR5	428	1e-119
CCL024164	BI683325	hs.fna	NM_016562	Homo sapiens toll-like receptor 7 (TLR7), mRNA	TLR7	535	1e-151
CCL023977	AW656216	hs.fna	NM_014908	Homo sapiens transmembrane protein 15 (TMEM15), mRNA	TMEM15	660	0
CCL024946	BM255398	hs.fna	NM_000594	Homo sapiens tumor necrosis factor (TNF superfamily, member 2) (TNF), mRNA	TNF	420	1e-117
CCL024326	AW483085	hs.fna	NM_148902	Homo sapiens tumor necrosis factor receptor superfamily, member 18 (TNFRSF18), transcript variant 3, mRNA	TNFRSF18	79.8	3e-14
CCL024405	AW659186	hs.fna	NM_148902	Homo sapiens tumor necrosis factor receptor superfamily, member 18 (TNFRSF18), transcript variant 3, mRNA	TNFRSF18	79.8	4e-14
CCL023898	CF614702	nr	NM_014452	Homo sapiens tumor necrosis factor receptor superfamily, member 21 (TNFRSF21), mRNA	TNFRSF21	283	7e-76
CCL023842	BE668836	hs.fna	NM_148972	Homo sapiens tumor necrosis factor receptor superfamily, member 25 (TNFRSF25), transcript variant 9, mRNA	TNFRSF25	145	8e-34
CCL023842	BE668836	hs.fna	NM_148972	Homo sapiens tumor necrosis factor receptor superfamily, member 25 (TNFRSF25), transcript variant 9, mRNA	TNFRSF25	145	8e-34
CCL024394	AW657964	hs.fna	NM_152854	Homo sapiens tumor necrosis factor receptor superfamily, member 5 (TNFRSF5), transcript variant 2, mRNA	TNFRSF5	151	1e-35
CCL024411	AW652846	hs.fna	NM_000043	Homo sapiens tumor necrosis factor receptor superfamily, member 6 (TNFRSF6), transcript variant 1, mRNA	TNFRSF6	77.8	1e-13
CCL024426	AW656110	hs.fna	NM_001242	Homo sapiens tumor necrosis factor receptor superfamily, member 7 (TNFRSF7), mRNA	TNFRSF7	246	3e-64
CCL024669	BF075672	hs.fna	NM_001242	Homo sapiens tumor necrosis factor receptor superfamily, member 7 (TNFRSF7), mRNA	TNFRSF7	246	3e-64
CCL024340	AW417023	hs.fna	NM_003809	Homo sapiens tumor necrosis factor (ligand) superfamily, member 12 (TNFSF12), transcript variant 1, mRNA	TNFSF12	335	2e-91
CCL024418	AW660232	hs.fna	NM_172088	Homo sapiens tumor necrosis factor (ligand) superfamily, member 13 (TNFSF13), transcript variant gamma, mRNA	TNFSF13	474	1e-133
CCL024810	BF602147	hs.fna	NM_172089	Homo sapiens tumor necrosis factor (ligand) superfamily, member 13 (TNFSF13), transcript variant delta, mRNA	TNFSF13	371	1e-102
CCL024588	BE753440	hs.fna	NM_006573	Homo sapiens tumor necrosis factor (ligand) superfamily, member 13b (TNFSF13B), mRNA	TNFSF13B	398	1e-110
CCL024797	BF599437	hs.fna	NM_000074	Homo sapiens tumor necrosis factor (ligand) superfamily, member 5 (hyper-IgM syndrome) (TNFSF5), mRNA	TNFSF5	468	1e-131
CCL024629	BE757691	hs.fna	NM_000639	Homo sapiens tumor necrosis factor (ligand) superfamily, member 6 (TNFSF6), mRNA	TNFSF6	167	2e-40
CCL024908	BF890112	hs.fna	NM_001244	Homo sapiens tumor necrosis factor (ligand) superfamily, member 8 (TNFSF8), mRNA	TNFSF8	456	1e-127
CCL023880	CF766592	nr	NM_174703	Bos taurus tenascin X (TNX), mRNA	TNX	1029	0
CCL024614	BE757176	hs.fna	NM_005449	Homo sapiens regulator of Fas-induced apoptosis (TOSO), mRNA	TOSO	129	5e-29
CCL024470	BI540444	hs.fna	NM_000546	Homo sapiens tumor protein p53 (Li-Fraumeni syndrome) (TP53), mRNA	TP53	502	1e-141
CCL024525	BI681763	hs.fna	NM_000546	Homo sapiens tumor protein p53 (Li-Fraumeni syndrome) (TP53), mRNA	TP53	488	1e-137
CCL024152	BI534810	hs.fna	NM_005657	Homo sapiens tumor protein p53 binding protein, 1 (TP53BP1), mRNA	TP53BP1	724	0
CCL024983	BM288069	hs.fna	NM_147184	Homo sapiens tumor protein p53 inducible protein 3 (TP53I3), transcript variant 2, mRNA	TP53I3	595	1e-169
CCL023896	CF763218	hs.fna	NM_033285	Homo sapiens tumor protein p53 inducible nuclear protein 1 (TP53INP1), mRNA	TP53INP1	297	6e-80
CCL024867	BF774398	hs.fna	NM_003722	Homo sapiens tumor protein p73-like (TP73L), mRNA	TP73L	502	1e-141
CCL024092	BF774648	hs.fna	NM_000365	Homo sapiens triosephosphate isomerase 1 (TPI1), mRNA	TPI1	523	1e-148
CCL024148	BI536775	hs.fna	NM_213674	Homo sapiens tropomyosin 2 (beta) (TPM2), transcript variant 2, mRNA	TPM2	773	0
CCL024029	BI847991	hs.fna	NM_003291	Homo sapiens tripeptidyl peptidase II (TPP2), mRNA	TPP2	716	0
CCL025029	BE664401	hs.fna	NM_003292	Homo sapiens translocated promoter region (to activated MET oncogene) (TPR), mRNA	TPR	339	1e-92
CCL024698	BI849151	hs.fna	NM_003789	Homo sapiens TNFRSF1A-associated via death domain (TRADD), transcript variant 1, mRNA	TRADD	438	1e-122
CCL025065	BE668873	hs.fna	NM_005658	Homo sapiens TNF receptor-associated factor 1 (TRAF1), mRNA	TRAF1	731	0
CCL025070	BE683266	hs.fna	NM_021138	Homo sapiens TNF receptor-associated factor 2 (TRAF2), mRNA	TRAF2	597	1e-170
CCL024766	BM087662	hs.fna	NM_145725	Homo sapiens TNF receptor-associated factor 3 (TRAF3), transcript variant 1, mRNA	TRAF3	706	0
CCL024906	BF777154	hs.fna	NM_004295	Homo sapiens TNF receptor-associated factor 4 (TRAF4), transcript variant 1, mRNA	TRAF4	648	0
CCL025023	BE236660	hs.fna	NM_145759	Homo sapiens TNF receptor-associated factor 5 (TRAF5), transcript variant 2, mRNA	TRAF5	404	1e-112
CCL024719	BI899112	hs.fna	NM_016292	Homo sapiens TNF receptor-associated protein 1 (TRAP1), mRNA	TRAP1	539	1e-152
CCL024126	BE682740	hs.fna	NM_033629	Homo sapiens three prime repair exonuclease 1 (TREX1), transcript variant 4, mRNA	TREX1	291	6e-78
CCL024786	AW356775	hs.fna	NM_003449	Homo sapiens tripartite motif-containing 26 (TRIM26), mRNA	TRIM26	420	1e-117
CCL024201	AW652967	hs.fna	NM_172016	Homo sapiens tripartite motif-containing 39 (TRIM39), transcript variant 2, mRNA	TRIM39	841	0
CCL024560	AW356495	hs.fna	NM_004621	Homo sapiens transient receptor potential cation channel, subfamily C, member 6 (TRPC6), mRNA	TRPC6	523	1e-148
CCL024083	BF652964	hs.fna	NM_005725	Homo sapiens tetraspan 2 (TSPAN-2), mRNA	TSPAN-2	611	1e-174
Alpha-1-tubulin	BE749682	nr	AB098999	Bos taurus mRNA for similar to tubulin alpha 1, partial cds	TUBA1	811	0
CCL023688	BI680786	hs.fna	NM_032704	Homo sapiens tubulin alpha 6 (TUBA6), mRNA	TUBA6	751	0
CCL024509	BI680786	hs.fna	NM_032704	Homo sapiens tubulin alpha 6 (TUBA6), mRNA	TUBA6	751	0
CCL024550	BM089808	hs.fna	NM_003328	Homo sapiens TXK tyrosine kinase (TXK), mRNA	TXK	624	1e-178
CCL024971	BM258957	hs.fna	NM_003332	Homo sapiens TYRO protein tyrosine kinase binding protein (TYROBP), transcript variant 1, mRNA	TYROBP	305	3e-82
CCL023769	AW335837	hs.fna	NM_003115	Homo sapiens UDP-N-acteylglucosamine pyrophosphorylase 1 (UAP1), mRNA	UAP1	222	2e-57
CCL023769	AW335837	hs.fna	NM_003115	Homo sapiens UDP-N-acteylglucosamine pyrophosphorylase 1 (UAP1), mRNA	UAP1	222	2e-57
CCL024909	BM090405	hs.fna	NM_021009	Homo sapiens ubiquitin C (UBC), mRNA	UBC	537	1e-152
ubiquitin	BM256233	nr	NM_174133	Bos taurus polyubiquitin	UBC	618	1e-174
CCL023862	CF767275	hs.fna	NM_021988	Homo sapiens ubiquitin-conjugating enzyme E2 variant 1 (UBE2V1), transcript variant 1, mRNA	UBE2V1	557	1e-158
CCL024042	BM031008	hs.fna	NM_031432	Homo sapiens uridine-cytidine kinase 1 (UCK1), mRNA	UCK1	529	1e-149
CCL024132	BE664673	hs.fna	NM_032747	Homo sapiens upregulated during skeletal muscle growth 5 (USMG5), mRNA	USMG5	198	5e-50
CCL024407	AW659241	hs.fna	NM_199443	Homo sapiens ubiquitin specific protease 4 (proto-oncogene) (USP4), transcript variant 2, mRNA	USP4	640	0
CCL023806	BF074347	hs.fna	NM_006295	Homo sapiens valyl-tRNA synthetase 2 (VARS2), mRNA	VARS2	680	0
CCL024991	BM480468	hs.fna	NM_005428	Homo sapiens vav 1 oncogene (VAV1), mRNA	VAV1	543	1e-154
CCL023998	BM088901	hs.fna	NM_006113	Homo sapiens vav 3 oncogene (VAV3), mRNA	VAV3	218	7e-56
CCL023871	CF762290	hs.fna	NM_014000	Homo sapiens vinculin (VCL), transcript variant meta-VCL, mRNA	VCL	228	8e-59
CCL024079	BF773999	hs.fna	NM_003380	Homo sapiens vimentin (VIM), mRNA	VIM	563	1e-160
CCL024752	BM031267	hs.fna	NM_080564	Homo sapiens vacuolar protein sorting 52 (yeast) (VPS52), transcript variant 1, mRNA	VPS52	726	0
CCL023820	BF652570	hs.fna	NM_016516	Homo sapiens vacuolar protein sorting 54 (yeast) (VPS54), mRNA	VPS54	618	1e-176
CCL024112	AW426546	hs.fna	NM_006296	Homo sapiens vaccinia related kinase 2 (VRK2), mRNA	VRK2	480	1e-135
CCL023812	BM088143	hs.fna	NM_017528	Homo sapiens Williams Beuren syndrome chromosome region 22 (WBSCR22), mRNA	WBSCR22	99.6	3e-20
CCL024205	BI683516	hs.fna	NM_181525	Homo sapiens WAP four-disulfide core domain 3 (WFDC3), transcript variant 3, mRNA	WFDC3	172	4e-42
CCL024093	BF775809	hs.fna	NM_030761	Homo sapiens wingless-type MMTV integration site family, member 4 (WNT4), mRNA	WNT4	394	1e-109
CCL024670	BF075592	hs.fna	NM_000553	Homo sapiens Werner syndrome (WRN), mRNA	WRN	484	1e-136
CCL024794	BF600568	hs.fna	NM_024426	Homo sapiens Wilms tumor 1 (WT1), transcript variant D, mRNA	WT1	747	0
CCL025049	BE665088	hs.fna	NM_021141	Homo sapiens X-ray repair complementing defective repair in Chinese hamster cells 5 (double-strand-break rejoining; Ku autoantigen, 80kDa) (XRCC5), mRNA	XRCC5	603	1e-171
CCL024016	BE755634	hs.fna	NM_006761	Homo sapiens tyrosine 3-monooxygenase/tryptophan 5-monooxygenase activation protein, epsilon polypeptide (YWHAE), mRNA	YWHAE	228	2e-59
CCL024477	BI539881	hs.fna	NM_003405	Homo sapiens tyrosine 3-monooxygenase/tryptophan 5-monooxygenase activation protein, eta polypeptide (YWHAH), mRNA	YWHAH	307	9e-83
CCL025101	BE685169	hs.fna	NM_003406	Homo sapiens tyrosine 3-monooxygenase/tryptophan 5-monooxygenase activation protein, zeta polypeptide (YWHAZ), transcript variant 1, mRNA	YWHAZ	581	1e-165
CCL024332	AW481148	hs.fna	NM_003403	Homo sapiens YY1 transcription factor (YY1), mRNA	YY1	654	0
CCL024607	BE755266	hs.fna	NM_001079	Homo sapiens zeta-chain (TCR) associated protein kinase 70kDa (ZAP70), mRNA	ZAP70	626	1e-179
CCL024331	AW481123	hs.fna	NM_003450	Homo sapiens zinc finger protein 174 (ZNF174), mRNA	ZNF174	295	2e-79
CCL024342	AW417891	hs.fna	NM_020856	Homo sapiens zinc finger protein 537 (ZNF537), mRNA	ZNF537	613	1e-175
CCL025107	BE749193	nr	V00654	Bos taurus complete mitochondrial genome		1092	0
Ovine
CCL025248	CF117357	nr	AJ292285	Ovis aries gene for acetyl-CoA carboxylase alpha, 5' region	ACACA	617	1e-173
CCL025195	CF116885	hs.fna	NM_001614	Homo sapiens actin, gamma 1 (ACTG1), mRNA	ACTG1	200	6e-51
CCL025260	CF117770	hs.fna	NM_000700	Homo sapiens annexin A1 (ANXA1), mRNA	ANXA1	504	1e-142
CCL025303	CF115994	nr	NM_176653	Bos taurus ADP-ribosylation factor 1 (ARF1), mRNA	ARF1	672	0
CCL025237	CF117286	hs.fna	NM_001659	Homo sapiens ADP-ribosylation factor 3 (ARF3), mRNA	ARF3	109	1e-23
CCL025247	CF117233	hs.fna	NM_001660	Homo sapiens ADP-ribosylation factor 4 (ARF4), mRNA	ARF4	533	1e-151
CCL025223	CF116726	hs.fna	NM_004048	Homo sapiens beta-2-microglobulin (B2M), mRNA	B2M	97.6	1e-19
CCL025304	CF116012	nr	X56685	Bovine BAP 1 mRNA	BAP1	139	1e-30
CCL025268	CF117901	nr	AF140597	Bos taurus betacellulin precursor (BTC) mRNA, complete cds	BTC	272	8e-70
CCL025297	CF116104	hs.fna	NM_006888	Homo sapiens calmodulin 1 (phosphorylase kinase, delta) (CALM1), mRNA	CALM1	311	3e-84
CCL025266	CF117878	hs.fna	NM_001748	Homo sapiens calpain 2, (m/II) large subunit (CAPN2), mRNA	CAPN2	172	3e-42
CCL025261	CF117989	hs.fna	NM_173060	Homo sapiens calpastatin (CAST), transcript variant 2, mRNA	CAST	297	8e-80
CCL025208	CF116389	hs.fna	NM_001753	Homo sapiens caveolin 1, caveolae protein, 22kDa (CAV1), mRNA	CAV1	611	1e-174
CCL025279	CF118002	hs.fna	NM_001237	Homo sapiens cyclin A2 (CCNA2), mRNA	CCN2	571	1e-162
CCL025191	CF116331	hs.fna	NM_001759	Homo sapiens cyclin D2 (CCND2), mRNA	CCND2	262	3e-69
CCL025201	CF116510	hs.fna	NM_001769	Homo sapiens CD9 antigen (p24) (CD9), mRNA	CD9	468	1e-131
CCL025212	CF116555	hs.fna	NM_001831	Homo sapiens clusterin (complement lysis inhibitor, SP-40,40, sulfated glycoprotein 2, testosterone-repressed prostate message 2, apolipoprotein J) (CLU), mRNA	CLU	107	1e-22
CCL025291	CF118379	hs.fna	NM_001904	Homo sapiens catenin (cadherin-associated protein), beta 1, 88kDa (CTNNB1), mRNA	CTNNB1	793	0
CCL025262	CF118103	hs.fna	NM_018947	Homo sapiens cytochrome c, somatic (CYCS), nuclear gene encoding mitochondrial protein, mRNA	CYCS	228	7e-59
CCL025308	CF116210	hs.fna	NM_133507	Homo sapiens decorin (DCN), transcript variant E, mRNA	DCN	240	1e-62
CCL025228	CF116807	hs.fna	NM_013994	Homo sapiens discoidin domain receptor family, member 1 (DDR1), transcript variant 3, mRNA	DDR1	466	1e-130
CCL025238	CF117303	nr	AY675078	Bos taurus cytoplasmic dynein light polypeptide 1 mRNA, complete cds	DNCL1	916	0
CCL025197	CF116912	nr	AB060107	Bos taurus EF1A mRNA for elongation factor 1 alpha, complete cds	EF1A	940	0
CCL025283	CF118127	hs.fna	NM_005227	Homo sapiens ephrin-A4 (EFNA4), transcript variant 1, mRNA	EFNA4	420	1e-117
CCL025199	CF116254	hs.fna	NM_004093	Homo sapiens ephrin-B2 (EFNB2), mRNA	EFNB2	438	1e-122
CCL025229	CF116812	nr	XM_604596	PREDICTED: Bos taurus similar to Early growth response protein 3 (EGR-3) (LOC526233), partial mRNA	EGR3	333	9e-89
CCL025241	CF117195	hs.faa	NP_000109	endoglin precursor [Homo sapiens]	ENG	181	9e-47
CCL025298	CF116165	hs.fna	NM_001428	Homo sapiens enolase 1, (alpha) (ENO1), mRNA	ENO1	416	1e-116
CCL025198	CF116916	hs.fna	NM_004443	Homo sapiens EPH receptor B3 (EPHB3), mRNA	EPHB3	765	0
CCL025206	CF116382	hs.fna	NM_004454	Homo sapiens ets variant gene 5 (ets-related molecule) (ETV5), mRNA	ETV5	139	1e-32
CCL025263	CF118204	hs.fna	NM_022965	Homo sapiens fibroblast growth factor receptor 3 (achondroplasia, thanatophoric dwarfism) (FGFR3), transcript variant 2, mRNA	FGFR3	50.1	2E-5
CCL025234	CF117018	hs.fna	NM_002032	Homo sapiens ferritin, heavy polypeptide 1 (FTH1), mRNA	FTH1	216	2e-55
CCL025222	CF116723	hs.fna	NM_000146	Homo sapiens ferritin, light polypeptide (FTL), mRNA	FTL	291	5e-78
CCL025286	CF118730	hs.fna	NM_007285	Homo sapiens GABA(A) receptor-associated protein-like 2 (GABARAPL2), mRNA	GABARAPL2	319	2e-86
CCL025281	CF118083	hs.fna	NM_002046	Homo sapiens glyceraldehyde-3-phosphate dehydrogenase (GAPD), mRNA	GAPD	476	1e-133
CCL025230	CF116826	hs.fna	NM_006098	Homo sapiens guanine nucleotide binding protein (G protein), beta polypeptide 2-like 1 (GNB2L1), mRNA	GNB2L1	456	1e-127
CCL025264	CF117782	hs.fna	NM_002085	Homo sapiens glutathione peroxidase 4 (phospholipid hydroperoxidase) (GPX4), mRNA	GPX4	513	1e-145
CCL025289	CF118430	hs.fna	NM_198252	Homo sapiens gelsolin (amyloidosis, Finnish type) (GSN), transcript variant 2, mRNA	GSN	373	1e-102
CCL025254	CF117435	hs.fna	NM_004832	Homo sapiens glutathione S-transferase omega 1 (GSTO1), mRNA	GSTO1	266	2e-70
CCL025270	CF116926	hs.fna	NM_004964	Homo sapiens histone deacetylase 1 (HDAC1), mRNA	HDAC1	95.6	5e-19
CCL025194	CF116881	hs.fna	NM_005514	Homo sapiens major histocompatibility complex, class I, B (HLA-B), mRNA	HLA-B	281	3e-75
CCL025235	CF117030	hs.fna	NM_002128	Homo sapiens high-mobility group box 1 (HMGB1), mRNA	HMGB1	551	1e-156
CCL025251	CF117715	hs.fna	NM_002129	Homo sapiens high-mobility group box 2 (HMGB2), mRNA	HMGB2	476	1e-133
CCL025224	CF116776	nr	AB033604	Capra hircus Hsp70-3 gene for 70 kDa heat shock protein, complete cds	HSPA1l	410	1e-111
CCL025205	CF116379	hs.fna	NM_001540	Homo sapiens heat shock 27kDa protein 1 (HSPB1), mRNA	HSPB1	157	1e-37
CCL025233	CF116982	hs.fna	NM_007355	Homo sapiens heat shock 90kDa protein 1, beta (HSPCB), mRNA	HSPCB	385	1e-106
CCL025244	CF117206	hs.fna	NM_199440	Homo sapiens heat shock 60kDa protein 1 (chaperonin) (HSPD1), nuclear gene encoding mitochondrial protein, transcript variant 2, mRNA	HSPD1	331	6e-90
CCL025313	CF115643	hs.fna	NM_000618	Homo sapiens insulin-like growth factor 1 (somatomedin C) (IGF1), mRNA	IGF1	337	1e-91
CCL025225	CF117032	hs.fna	NM_000599	Homo sapiens insulin-like growth factor binding protein 5 (IGFBP5), mRNA	IGFBP5	507	1e-143
CCL025290	CF118445	hs.fna	NM_173043	Homo sapiens interleukin 18 binding protein (IL18BP), transcript variant B, mRNA	IL18BP	186	2e-46
CCL025278	CF117987	hs.fna	NM_018439	Homo sapiens hypothetical protein IMPACT (IMPACT), mRNA	IMPACT	194	9e-49
CCL025189	CF116268	hs.faa	NP_005525	interferon-gamma receptor beta chain precursor [Homo sapiens]	INFGR2	177	3e-45
CCL025220	CF116674	hs.fna	NM_001571	Homo sapiens interferon regulatory factor 3 (IRF3), mRNA	IRF3	339	3e-92
CCL025257	CF117581	hs.fna	NM_000210	Homo sapiens integrin, alpha 6 (ITGA6), mRNA	ITGA6	93.7	2e-18
CCL025256	CF117530	hs.fna	NM_002206	Homo sapiens integrin, alpha 7 (ITGA7), mRNA	ITGA7	101	5e-21
CCL025211	CF116497	nr	AF468058	Bos taurus integrin beta 1 subunit precursor protein mRNA, complete cds	ITGB1	620	1e-175
CCL025306	CF116097	nr	NM_001008816	Rattus norvegicus type I keratin KA22 (Ka22), mRNA	KA22	95.6	9e-18
CCL025294	CF118536	hs.fna	NM_006082	Homo sapiens tubulin, alpha, ubiquitous (K-ALPHA-1), mRNA	K-ALPHA-1	488	1e-137
CCL025282	CF118113	hs.fna	NM_004556	Homo sapiens nuclear factor of kappa light polypeptide gene enhancer in B-cells inhibitor, epsilon (NFKBIE), mRNA	KNFKBIE	168	3e-41
CCL025218	CF116645	hs.fna	NM_000424	Homo sapiens keratin 5 (epidermolysis bullosa simplex, Dowling-Meara/Kobner/Weber-Cockayne types) (KRT5), mRNA	KRT5	357	6e-98
CCL025203	CF116549	hs.fna	NM_002306	Homo sapiens lectin, galactoside-binding, soluble, 3 (galectin 3) (LGALS3), mRNA	LGALS3	147	2e-34
CCL025193	CF116805	hs.fna	XM_171081	Homo sapiens similar to ras-related C3 botulinum toxin substrate 1 isoform Rac1; rho family, small GTP binding protein Rac1 (LOC256000), mRNA	LOC256000	365	1e-100
CCL025288	CF118392	hs.fna	XM_379303	Homo sapiens hypothetical gene supported by AK126199 (LOC401168), mRNA	LOC401168	79.8	4e-14
CCL025196	CF116900	nr	XM_585535	PREDICTED: Bos taurus similar to hypothetical protein (LOC508716), partial mRNA	LOC508716	666	0
CCL025231	CF116847	nr	XM_592063	PREDICTED: Bos taurus similar to Transcription factor jun-B (LOC514246), mRNA	LOC514246	226	2e-56
CCL025307	CF116100	nr	XM_595952	PREDICTED: Bos taurus similar to Rho-associated protein kinase 1 (Rho-associated, coiled-coil containing protein kinase 1) (p160 ROCK-1) (p160ROCK) (LOC517775), partial mRNA	LOC517775	402	1e-109
CCL025293	CF118520	nr	XM_613876	PREDICTED: Bos taurus similar to Nucleosome assembly protein 1-like 1 (NAP-1 related protein) (hNRP) (LOC534196), mRNA	LOC534196	991	0
CCL025204	CF116374	nr	XM_582419	PREDICTED: Bos taurus similar to amphiregulin long form precursor (LOC538751), partial mRNA	LOC538751	456	1e-125
CCL025250	CF117701	nr	XM_593122	PREDICTED: Bos taurus similar to Transcription factor AP-1 (Activator protein 1) (AP1) (Proto-oncogene c-jun) (V-jun avian sarcoma virus 17 oncogene homolog) (Jun A) (AH119) (LOC540316), mRNA	LOC540316	81.8	1e-13
CCL025217	CF116636	hs.fna	NM_206943	Homo sapiens latent transforming growth factor beta binding protein 1 (LTBP1), transcript variant 1, mRNA	LTBP1	377	1e-104
CCL025253	CF117426	hs.fna	NM_004834	Homo sapiens mitogen-activated protein kinase kinase kinase kinase 4 (MAP4K4), transcript variant 1, mRNA	MAP4K4	452	1e-126
CCL025302	CF115900	hs.fna	NM_023009	Homo sapiens MARCKS-like 1 (MARCKSL1), mRNA	MARCKSL1	163	3e-39
CCL025271	CF116953	hs.fna	NM_182763	Homo sapiens myeloid cell leukemia sequence 1 (BCL2-related) (MCL1), transcript variant 2, mRNA	MCL1	107	1e-22
CCL025273	CF118267	hs.fna	NM_007289	Homo sapiens membrane metallo-endopeptidase (neutral endopeptidase, enkephalinase, CALLA, CD10) (MME), transcript variant 2b, mRNA	MME	113	1e-24
CCL025210	CF116425	hs.fna	NM_002467	Homo sapiens v-myc myelocytomatosis viral oncogene homolog (avian) (MYC), mRNA	MYC	141	4e-33
CCL025296	CF118800	hs.fna	NM_002467	Homo sapiens v-myc myelocytomatosis viral oncogene homolog (avian) (MYC), mRNA	MYC	268	9e-71
CCL025221	CF116698	hs.fna	NM_024408	Homo sapiens Notch homolog 2 (Drosophila) (NOTCH2), mRNA	NATOCH2	436	1e-121
CCL025207	CF116385	hs.fna	NM_000435	Homo sapiens Notch homolog 3 (Drosophila) (NOTCH3), mRNA	NOTCH3	83.8	2e-15
CCL025267	CF117898	hs.fna	NM_182649	Homo sapiens proliferating cell nuclear antigen (PCNA), transcript variant 2, mRNA	PCNA	652	0
CCL025285	CF118638	hs.fna	NM_006206	Homo sapiens platelet-derived growth factor receptor, alpha polypeptide (PDGFRA), mRNA	PDGFRA	408	1e-113
CCL025284	CF118325	nr	U77717	Bos taurus desmosome associated protein pinin mRNA, complete cds	PNN	361	8e-97
CCL025188	CF116456	hs.fna	NM_002701	Homo sapiens POU domain, class 5, transcription factor 1 (POU5F1), transcript variant 1, mRNA	POU5F1	369	1e-101
CCL025258	CF117600	hs.fna	NM_021130	Homo sapiens peptidylprolyl isomerase A (cyclophilin A) (PPIA), mRNA	PPIA	823	0
CCL025252	CF117375	hs.fna	NM_002714	Homo sapiens protein phosphatase 1, regulatory subunit 10 (PPP1R10), mRNA	PPP1R10	159	7e-38
CCL025202	CF116512	nr	NM_174161	Bos taurus prosaposin (PSAP), mRNA	PSAP	448	1e-123
CCL025287	CF118755	hs.fna	NM_002823	Homo sapiens prothymosin, alpha (gene sequence 28) (PTMA), mRNA	PTMA	163	1e-39
CCL025280	CF118058	hs.fna	NM_002825	Homo sapiens pleiotrophin (heparin binding growth factor 8, neurite growth-promoting factor 1) (PTN), mRNA	PTN	178	4e-44
CCL025315	CF115648	hs.fna	NM_002829	Homo sapiens protein tyrosine phosphatase, non-receptor type 3 (PTPN3), mRNA	PTPN3	73.8	2e-12
CCL025275	CF118309	hs.fna	NM_002845	Homo sapiens protein tyrosine phosphatase, receptor type, M (PTPRM), mRNA	PTPRM	327	7e-89
CCL025226	CF117066	hs.fna	NM_006325	Homo sapiens RAN, member RAS oncogene family (RAN), mRNA	RAN	660	0
CCL025249	CF117662	hs.fna	NM_005610	Homo sapiens retinoblastoma binding protein 4 (RBBP4), mRNA	RBBP4	274	1e-72
CCL025243	CF117201	hs.fna	NM_002923	Homo sapiens regulator of G-protein signalling 2, 24kDa (RGS2), mRNA	RGS2	624	1e-178
CCL025192	CF116438	hs.fna	NM_000981	Homo sapiens ribosomal protein L19 (RPL19), mRNA	RPL19	450	1e-126
CCL025295	CF118579	hs.fna	NM_000982	Homo sapiens ribosomal protein L21 (RPL21), mRNA	RPL21	638	0
CCL025299	CF116171	hs.fna	NM_022551	Homo sapiens ribosomal protein S18 (RPS18), mRNA	RPS18	196	6e-50
CCL025216	CF116593	hs.fna	NM_005978	Homo sapiens S100 calcium binding protein A2 (S100A2), mRNA	S100A2	381	1e-105
CCL025246	CF117220	hs.fna	NM_012433	Homo sapiens splicing factor 3b, subunit 1, 155kDa (SF3B1), mRNA	SF3B1	392	1e-109
CCL025242	CF117198	hs.fna	NM_016581	Homo sapiens likely ortholog of mouse signaling intermediate in Toll pathway-evolutionarily conserved (SITPEC), mRNA	SITPEC	283	9e-76
CCL025236	CF117142	hs.fna	NM_005888	Homo sapiens solute carrier family 25 (mitochondrial carrier; phosphate carrier), member 3 (SLC25A3), nuclear gene encoding mitochondrial protein, transcript variant 1a, mRNA	SLC25A3	825	0
CCL025274	CF118273	hs.fna	NM_002394	Homo sapiens solute carrier family 3 (activators of dibasic and neutral amino acid transport), member 2 (SLC3A2), mRNA	SLC3A2	168	5e-41
CCL025213	CF116744	hs.fna	NM_003080	Homo sapiens sphingomyelin phosphodiesterase 2, neutral membrane (neutral sphingomyelinase) (SMPD2), mRNA	SMPD2	609	1e-173
CCL025269	CF117915	hs.fna	NM_000454	Homo sapiens superoxide dismutase 1, soluble (amyotrophic lateral sclerosis 1 (adult)) (SOD1), mRNA	SOD1	272	4e-72
CCL025312	CF115765	hs.fna	NM_000582	Homo sapiens secreted phosphoprotein 1 (osteopontin, bone sialoprotein I, early T-lymphocyte activation 1) (SPP1), mRNA	SPP1	147	2e-34
CCL025215	CF116775	hs.fna	NM_003127	Homo sapiens spectrin, alpha, non-erythrocytic 1 (alpha-fodrin) (SPTAN1), mRNA	SPTAN1	470	1e-131
CCL025255	CF117487	hs.fna	NM_003205	Homo sapiens transcription factor 12 (HTF4, helix-loop-helix transcription factors 4) (TCF12), mRNA	TCF12	523	1e-148
CCL025305	CF116066	hs.fna	NM_003246	Homo sapiens thrombospondin 1 (THBS1), mRNA	THBS1	246	2e-64
CCL025232	CF116859	hs.fna	NM_003254	Homo sapiens tissue inhibitor of metalloproteinase 1 (erythroid potentiating activity, collagenase inhibitor) (TIMP1), mRNA	TIMP1	276	2e-73
CCL025214	CF116771	hs.fna	NM_032470	Homo sapiens tenascin XB (TNXB), transcript variant XB-S, mRNA	TNXB	605	1e-172
CCL025277	CF117977	hs.fna	NM_004295	Homo sapiens TNF receptor-associated factor 4 (TRAF4), transcript variant 1, mRNA	TRAF4	202	1e-51
CCL025190	CF116270	hs.fna	NM_003449	Homo sapiens tripartite motif-containing 26 (TRIM26), mRNA	TRIM26	133	2e-30
CCL025219	CF116664	hs.fna	NM_006088	Homo sapiens tubulin, beta, 2 (TUBB2), mRNA	TUBB2	436	1e-121
CCL025276	CF117953	hs.fna	NM_018955	Homo sapiens ubiquitin B (UBB), mRNA	UBB	355	2e-97
CCL025240	CF117144	hs.fna	NM_014000	Homo sapiens vinculin (VCL), transcript variant meta-VCL, mRNA	VCL	85.7	6e-16
CCL025200	CF116354	hs.fna	NM_003379	Homo sapiens villin 2 (ezrin) (VIL2), mRNA	VIL2	238	4e-62
CCL025245	CF117216	hs.fna	NM_005433	Homo sapiens v-yes-1 Yamaguchi sarcoma viral oncogene homolog 1 (YES1), mRNA	YES1	135	4e-31
CCL025227	CF117125	nr	AC148038	Ovis aries clone CH243-361I2, complete sequence		278	1e-71
CCL025239	CF117350	nr	CR860656	Pongo pygmaeus mRNA; cDNA DKFZp459H0124 (from clone DKFZp459H0124)		561	1e-157
CCL025259	CF117614	nr	AC016397	Homo sapiens chromosome 10 clone RP11-541M12, complete sequence		444	1e-121
CCL025265	CF117869	nr	AC150707	Bos taurus BAC CH240-275I24 (Children's Hospital Oakland Research Institute Bovine BAC Library (male)) complete sequence		527	1e-147
CCL025272	CF118582	nr	AC150577	Bos taurus BAC CH240-268P24 (Children's Hospital Oakland Research Institute Bovine BAC Library (male)) complete sequence		178	7e-42
CCL025292	CF118471	nr	AJ132772	Bos taurus futb and rtlf genes		81.8	8e-13
CCL025301	CF115882	nr	AC149779	Bos taurus BAC CH240-5F6 (Children's Hospital Oakland Research Institute Bovine BAC Library (male)) complete sequence		579	1e-162
CCL025314	CF115647	nr	AC149778	Bos taurus BAC CH240-9E7 (Children's Hospital Oakland Research Institute Bovine BAC Library (male)) complete sequence		178	1e-41
CCL025316	CF115658	nr	AC150707	Bos taurus BAC CH240-275I24 (Children's Hospital Oakland Research Institute Bovine BAC Library (male)) complete sequence		202	7e-49
