# Supplementary material for: Construction and validation of a Bovine Innate Immune Microarray
Source: BMC Genomics. 2005 Sep 22;6:135. doi: 10.1186/1471-2164-6-135 (PMC1261263; doi:10.1186/1471-2164-6-135)
Supplement: Additional File 2 — Gene Specific Primers. This file lists the primer sequences for candidate genes and controls selected for inclusion on the Bovine Innate Immune Microarray. The list includes the Genbank accession numbers for the bovine, human or ovine sequence used as a basis for primer design for each gene. [file 1471-2164-6-135-S2.xls]

## Sheet: Additional File 2
Gene specific primers for the amplification of microarray candidates and control elements
Gene Name	Gene Symbol	Human Accession	Bovine Accession	Ovine Accession	Forward Primer Sequence	Tm	Reverse Primer Sequence	Tm	PCR Prod. Size (bp)
beta 1,4- galactosyltransferase	B4GALT		M25398		GTAGCCCACCCTCCACAG	59.05	AGGCAGGCGTCTTAGGTCTC	60.92	510
chemokine (C-C motif) ligand 2 *	CCL2		NM_174006		CCCTCCTGTGCCTGCTACT	60.42	TCAAGGCTTTGGAGTTTGGT	59.71	284
chemokine (C-C motif) ligand 3-like 1 *	CCL3L1		NM_174511		CTCTCGCCGTTCTCCTCTG	61.24	GCTCCAGGTCGGTGATGTATT	61.28	252
CD1A antigen	CD1A		M28825	cn7828	TGTGCCACGTCTCAGGATT	60.26	TGTCCTGGTCTCCTAGACTGC	59.46	204
CD2 antigen	CD2		NM_001767	cn10771	CAGAACTGTGAGCTGCAAGG	59.77	ATCTCTCCTGCGGCTCTGT	60.11	316
CD3D antigen, delta polypeptide *	CD3D		D13657	Z12970	ACCTTCTCTGGATCTGGTGTGT	60.04	GCTGAAATGGTGAGGCTGAT	60.23	260
CD3G antigen, gamma polypeptide *	CD3G		X53268		CCTCATCCTGGCTGTCTTTC	59.8	ATTCCTCGAGGGTCTTTGGT	59.93	213
CD3Z antigen, zeta polypeptide *	CD3Z		U25688		CTGCTCGATCCTAAACTCTGCT	60.17	AGGGCGTCATAGGTGTCCTT	60.9	398
CD69 antigen *	CD69		AF272828		GGGTCCATTCAAGTTCCTATCC	60.9	GGAGGGTTTGCTACATATCCAGT	60.6	492
CD80 anitgen	CD80		Y09950		TGTGGCCTGAATACAAGAACC	59.99	CAGGTGCTGATTAGCAGAAGG	60.02	488
cyclin-dependent kinase 1 (cdk1/cdc2) *	CDC2		L26547		CCTGGTCAGTTCATGGATTCTT	60.36	TAAGCTTCCTGGTTTCCACTTG	60.63	462
colony stimulating factor 2	CSF2		U22385	X55991	CAGCTTCTCCGCACCTACTC	60.16	GGAACTCCTTCAGGTCCTCTTT	60.11	347
casein alpha-S1	CSN1S1			X59856	TCTTGTGGCTGTTGCTCTTG	60.18	TCAGAGCCAATGGGATTAGG	60.03	588
casein alpha-S2	CSN1S2			M94327	AATCCCAGCAAGGAGAACCT	60.27	GCAAGGCGAATTTCTGGTAA	60.21	445
casein, kappa	CSN3		NM_174294	X51822	GGAAAGGTGCAATGATGAAGAG	60.99	CTGCGTTGTCTTCTTTGATGTC	59.92	618
cytotoxic T-lymphocyte-associated protein 4	CTLA4		X93305	AF092740	TATGAGTCTTCAGGCAAAGCTG	59.65	TCACATTCTGGCTCTGTTGG	59.83	458
chemokine (C-X-C motif) ligand 2	CXCL2		U95813		AGACCCTCCGAGCTGAGACT	60.55	GATCAGTTGGCACTAGCCTTG	59.89	338
chemokine (C-X-C motif) ligand 6 *	CXCL6		NM_174300		AGAGCTGCGTTGTGTGTGTTTA	60.92	CAATTGTTCTTTCCACTGTCCA	60.01	207
chemokine (C-X-C motif) receptor 3 *	CXCR3		NM_001504	cn32802	GGACTTCAGCCTCAACTTCG	59.99	CAGACTGCCACACAGGTGA	59.39	393
delta like homolog	DKL1		NM_174037		TGCGTGGTGAATGGCTC	60	GGCTGCAGGTCTTGTCCA	60	228
dual oxidase 1*	DUOX1	NM_017434			GAGGAGAATGACCACCAGGA	60.05	CTGCAGGGAGTTGAAGAAGG	59.98	201
v-erb-b2 erythroblastic leukemia viral oncogene *	ERBB2	NM_004448			CCTGTGACATCCATCATTGC	59.93	GTTGGCTTTGGGAGATGTGT	59.97	345
Fc fragment of IgG receptor for CD64	FCGR1B		AF162866		TTCACCATTCTGCAAACCAA	60.09	TACCTCCTTCCCATGACCAG	59.92	564
Fc fragment of IgG receptor for CD16 *	FCGR3A		AF132036		AAGGCTGTGGTGCTCCTAGA	60.01	CCCTTGCTCCATGTGACTTT	60.11	428
fibrinogen, B beta polypeptide	FGB		V00110		CTGTGGTGTCTGGCAAAGAA	59.87	ACGTGCTGAAGAACATGCTG	60.06	522
fibroblast growth factor 2 (basic) *	FGF2			L36136	GCCACTTTAAGGACCCCAAG	60.85	ACTGCCCAGTTCGTTTCAGT	59.77	327
glycerol-3-phosphate dehydrogenase	GPD1		XM_603385		ATGGTGGACAAGTTCCCTCTG	60	TGAAAAGACGCTGCTCCG	60	202
3-hydroxy-3-methylglutaryl-coenzyme A reductase *	HMGCR		BG937602		CAGTGTGAGATTGAACCCTCCT	60.54	GTTGGCTATTCCCCGAAATC	60.64	221
interferon, alpha, leukocyte	IFN1A		NM_174085		CTGATGCTCCTGGGACAACT	60.26	TCTCCTGAAACTCTCCTGCAA	60.12	450
interferon, alpha; receptor	IFNAR1		NM_174552	U65978	CCGTGTACGAGCATCTAATGG	60.53	GAGGAAGGAGGTTTACTTGATGG	60.35	519
interferon (alpha, beta and omega) receptor 2	IFNAR2		NM_174553	U65979	TTGTATGGGCTCTTTCTTCCTG	60.6	GTGAATGACTTCCACGGTAGC	59.61	565
interferon, beta 1, fibroblast	IFNB1		NM_174350		ATGGTTCTCCTGCTGTGTTTCT	60.17	CGTTCGTGAGTATTTGCACTTG	60.72	496
interferon, gamma *	IFNG		M29867	X52640	CGGCCTAACTCTCTCCTAAACA	59.91	TTCTGACTTCTCTTCCGCTTTC	60.13	492
interferon, omega 1	IFNW1		NM_174351		TTCGTGCTCTCTCTACTGATGG	59.64	CTTCTCTTGCAGGTAGACATGG	59	465
interleukin-12 p40 subunit precursor	IL-12		U11815	AF209435	AGATGCTGGGCAGTACACCT	59.75	CTTTCCCTGGACCTGAACAC	59.55	595
interleukin 12 receptor, beta 2	IL12RB2		NM_174645		CCCTCAGTTCTCAAGTCAAAGG	60.27	TCGATTGAGTAGCACCAGTCC	60.27	518
interleukin-13 precursor *	IL-13		AF072807		GCGGTCATTGTTCTTATCTGC	59.73	TGGTGTCTCGGACGTACTCA	60.31	304
interleukin 15 *	IL15		U42433	AF149700	TTTAACAGAGGCTGGCATTCAT	60.98	TTCCTCACATTCTTTGCATCC	60.07	340
Interleukin 17 *	IL17		AF416586		TCATCATCCCACAGAGTCCA	60.05	GCAGTGCTGAGACTCCCTTC	60.14	308
interleukin 1-alpha	IL1A		M37210		GATGATGACCTGGAAGCCATT	61.2	TTTCACTGCCTCCTCCAGAT	59.8	209
interleukin 1, beta *	IL1B		M35589	X56972	TGATGATGACCTGAGGAGCA	60.36	TAGGGAGAGAGGGTTTCCATTC	60.78	549
interleukin 1-beta	IL1B		M35589		AAATGAACCGAGAAGTGGTGTT	59.9	TTCCATATTCCTCTTGGGGTAGA	61	185
interleukin 1 receptor antagonist *	IL1RN			AB005148	CCTCTTCCTGTTCCGTTCAG	59.84	CTCCAGTGATGTGCAGAGGA	59.98	409
interleukin 2 *	IL2		M12791	X55641	CACTAACTCTTGCACTCGTTGC	60.12	CTTGTTTCAGATCCCTGTAGTTCC	60.39	340
interleukin 2 receptor, alpha *	IL2RA		NM_174358		ACCATGATAAACTGCGACTGC	60.15	GGTTGGTAAGAAAGTTCCACTCC	60.26	513
interleukin 3 *	IL3		L31893	Z18291	CTGCCAGCCCAAACATGA	61.85	GCACTGGCTGGAATTCCTTA	60.21	315
interleukin 4 *	IL4		M77120	AF172168	AGTGCTGGTCTGCTTACTGGTAT	59.38	TAGCCTTTCCAAGAGGTCTTTC	59.02	346
interleukin 6 *	IL6		X57317	X68723	CTCCTGGTGATGACTTCTGCTT	60.82	TGCGTTCTTTACCCACTCGT	60.69	501
interleukin 6	IL6		X57317		CTGGGTTCAATCAGGCGAT	58	CAGCAGGTCAGTGTTTGTGG	60	206
interleukin 8 *	IL8		AF232704	X78306	TATGACTTCCAAGCTGGCTGTT	61.16	AACCCTACACCAGACCCACAC	61.11	434
interleukin 8	IL8		AF232704		GTTGCTCTCTTGGCAGCTTT	60	TAGGCAGACCTCGTTTCCAT	60	216
interferon gamma	INFG		M29867		GTGGGCCTCTCTTCTCAGAA	59.5	GATCATCCACCGGAATTTGA	60.7	234
interleukin-1 receptor-associated kinase 1	IRAK1		NM_001569	cn22599	CAGCGACTGGACATCCTTCT	60.41	TTGGAACACCTTGGGTCATT	60.21	615
interleukin-1 receptor-associated kinase 4	IRAK4		NM_016123	cn22499	GCTGCCTCAGTCTTGGACTAAT	59.91	CAAACCCTCCTTCTCCCATT	60.3	562
lactalbumin, alpha	LALBA		AF249896	X06367	ACTTGAAGGGCTACGGAGGT	60.13	CTCACAGAGCCACTGATCCA	59.98	323
lipopolysaccharide binding protein	LBP		NM_004139	BE476476	ACCCTGCTCACGTTCACCT	60.73	AGAGGGCTCACTGTCCAAGA	59.99	405
leptin	LEP		NM_173928		ATCTCACACACGCAGTCCGT	60	CCAGCAGGTGGAGAAGGTC	60	200
leptin receptor	LEPR		U83512		CCTCTTTCCTCCTGGAATCTC	59.27	CAAGTCCTCTTTCATCCAGCA	60.38	274
lactoglobulin, beta	LGB			X14712	ATCGTCACCCAGACCATGA	59.9	GAGGGCTTTGTCGAATTTCTC	60.2	417
lipoprotein lipase	LPL		M16966		TACCTGCCTGAAGTTTCCAC	60	CCCAGTTTCAGCCAGACTTTC	60	280
lactoperoxydase	LPO		M58150	AF027970	CTGATGCTGTGAGTAAGGTCAAG	59.06	CACCCTCTTCGTCCAGGTAG	59.72	519
matrix metalloproteinase 1	MMP1		AF134714		GGCTCCGTTTGTTCTTACTCC	60.12	TGAACATCACCACTGAAGGTG	59.58	450
matrix metalloproteinase 7	MMP7		AF135233		TCGCTATTCCCAAATCATCC	59.86	ATACCATCAGTCCAGCGTTCAT	60.77	320
mucin 1, transmembrane *	MUC1		L41543		AGATCAAGTTCAGGCCAGGAT	60.09	CCAGGTTTGTATAAGAGAGGTTGC	60.4	462
nitric oxide synthase 2A	NOS2A			AF223942	TCAGAGCCACGATCCTCTTT	59.95	CCGGAACTTGTTGGTGAGTT	60.01	251
neuregulin 1 *	NRG1	NM_004495	AB098986		CCCCGCTTGAAAGAGATGAA	60.01	GTGAATCCAGGTTGGCACTT	59.97	542
oncostatin M	OSM		S78435		CCCGCCTTCCAGTACCTT	60.07	GCGCGAGTCTCCTGATCTC	61.24	200
peroxisome proliferator-activated receptor gamma	PPARG		Y12419		ATGTCTCATAATGCCATCAGGTT	60	GATAACAAACGGTGATTTGTCTGTC	60	224
protein kinase, C alpha	PRKCA		NM_174435		TGTGACACCTGTGATATGAACG	59.49	AGGGACTGATGACTTTGTTGC	59.2	568
protein kinase C, beta 1 polypeptide *	PRKCB1		NM_174587		AAGACCAAGACCATCAAGTGC	59.2	CAGGATCTTCACAGCATACAGC	59.9	489
prostaglandin-endoperoxide synthase 2	PTGS2		AF004944		CTCTTCCTCCTGTGCCTGAT	59.4	TCTTTGACTGTGGGAGGATACA	59.59	352
retinol binding protein 3, interstitial	RBP3		M27870		GGACCTCTATGTTCTGGTGAGC	60.14	TATGAGCTGTCTTCAGGTGTGG	60.31	494
selectin E [endothelial adhesion molecule 1]	SELE		NM_174181	AF307971	CCAGGTGAACCAAACAATAAGC	60.75	TGTTGTCCCAAATCCCAGAG	60.89	586
selectin L [lymphocyte adhesion molecule 1] *	SELL		NM_174182		CCCAACAACAGGAAGAGTAAGG	60.03	CTGAACAACTGAAGGTGCATGT	60.22	517
signal transducer and activator of transcription *	STAT1		NM_007315	cn13756	CGTGGGCTTTATTAGCAAGG	59.74	TTAGGGCCATCAAGTTCCAT	59.39	357
transforming growth factor beta 1 *	TGFB1		M36271	X76916	GAAGTCTAGCTCGCACAGCATA	59.82	CTGACGAACACAGCAGTTCTTT	59.58	520
transforming growth factor beta, receptor 1	TGFBR1		U97485		TCTGGATCAGGTTTACCATTGC	61.23	ATCATGCCTTACTGCCAATCC	61.22	513
tissue inhibitor of metalloproteinase 3 *	TIMP3		AF144765		GCGTTCTGCAACTCAGACAT	59.04	CCATCATAGACTCGGCCTGT	60.1	233
Toll-like receptor 1 *	TLR1		NM_003263	BF230168	CTGCCCATATGCCAAGAGTT	60.1	AAACCAACTGGAGGATCGTG	59.97	421
Toll Like Receptor 2 *	TLR2			NM_174197	GCTCCTGTGACTTCCTGTCC	59.84	CCGAAAGCACAAAGATGGTT	60.11	504
Toll Like Receptor 6 *	TLR6	NM_006068			ACTGACCTTCCTGGATGTGG	59.96	GCACCACTCACTCTGGACAA	59.87	681
Toll-like receptor 8 *	TLR8		AF246971		GTTATGTTGGCTGCCCTGG	61.45	GTTCTCATCCATTAGCCTCTGC	60.24	390
Toll Like Receptor 9 *	TLR9		AJ509825		CTGGAGGAGCTGAACCTGAG	60.13	TGGTTGTAGGACAGCAGCAG	60.05	320
tumor necrosis factor alpha	TNF		AF011926		GCCCTCTGGTTCAGACACTC	59.8	CCCTGAAGAGGACCTGTGAG	59.8	213
TNF receptor-associated factor 6 *	TRAF6		NM_145803	cn13479	GAGGGTCGCCTTGTAAGACA	60.25	CGTGTGGACAAAGAGCGATA	59.86	333
vascular cell adhesion molecule 1	VCAM1		AB052746		GGTGTTTGCAGTTTCTCAAGC	59.91	CCCAATATCCTCATCAGTAGGC	59.82	523
chemokine (C motif) ligand 1 *	XCL1		AF354057	AB103064	TCAGCCTCTTACTGCACAGC	59.34	CTGGCTAGGGAAGGGACAA	60.19	401
Control Elements
B-actin 5`-region *	B-ACTIN		AY141970		CTCTCGCCTTCGCCGCT	61.96	CGTCACCGGAGTCCATCAC	58.7	527
B-actin mid-region *	B-ACTIN		AY141970		TGGACTTCGAGCAGGAGATG	58.25	CTCGTTTTCTGCGCAAGTTAG	58.39	550
B-actin 3'-region *	B-ACTIN		AY141970		CCTAACTTGCGCAGAAAACGAG	62.06	GAACTGGTCTCAAGTCAGTGTACAGG	61.36	550
GAPDH 5`-region *	GAPDH		TC289232		CTGCCCGTTCGACAGATAG	56.26	TCCATGGTAGTGAAGACCCCA	59.93	371
GAPDH mid-region *	GAPDH		TC289232		TGGGGTCTTCACTACCATGGA	59.93	ACTTGGCAGGTTTCTCCAGG	59.05	467
GAPDH 3'-region *	GAPDH		TC289232		CCTGGAGAAACCTGCCAAGT	59.05	TTGATGGTACACAAGGCAGG	59.51	437
GAPDH full length	GAPDH		TC289232		CCTGGAGAAACCTGCCAAGT	59.05	TCCATGGTAGTGAAGACCCCA	59.93	1350
S. aureus GAPDH (NM_0027545)	Sa GAPDH				GAGGTAGTTGATGGTGGTTTCCG	56.3	ATGATGTTTTCTGCCGCTGC	55.1	446
S. aureus 30S Ribosomal Protein S1 (NM_0027545)	Sa 30S				GCGACGAAGTTGAAGCATATGTC	55.5	GTTTGCCAATCTTACTACGACACCT	52.3	683
* bovine and ovine homologes were amplified
